# Supplementary material for: Hatchery type influences the gill microbiome of Atlantic farmed salmon (Salmo salar) after transfer to sea
Source: Anim Microbiome. 2024 Nov 8;6:65. doi: 10.1186/s42523-024-00347-y (PMC11549768; doi:10.1186/s42523-024-00347-y)
Supplement: Supplementary file 2 — Additional file 2. [file 42523_2024_347_MOESM2_ESM.xlsx]

## Sheet: Richness and Shannon
Hatchery and Farms	Salmon	Richness	Shannon
H1	A5	197.182	2.76425
	A6	241.09	2.57875
	A7	234.144	2.60052
	A8	586.671	3.44053
	B5	406.105	3.04337
	B6	392.025	3.04855
	B7	180.428	2.32503
	B8	242.741	2.37519
H3-S0	A5	229	3.52619
	A6	479.535	4.32136
	A7	483.611	4.60539
	A8	405.516	4.16836
	B5	311.276	2.64948
	B6	534.28	4.63573
	B7	471.15	4.25506
	B8	596.338	4.95826
H2	A5	142.985	2.19312
	A6	292.178	3.67107
	A7	360.814	4.07999
	A8	206.904	2.53141
	B5	164.924	2.21188
	B6	290.15	3.28557
	B7	76.7978	2.40084
	B8	240.732	3.59596
H3-S1	A5	432.836	4.60897
	A6	410.753	4.68481
	A7	239.177	4.50114
	A8	227.95	4.71554
	B5	496.866	4.98227
	B6	556.555	5.0767
	B7	443.081	4.87983
	B8	174.451	2.49707
H6	A5	333.938	4.6778
	A6	280.885	4.49249
	A7	174.615	4.27876
	A8	132.74	4.09425
	B5	108.843	3.97625
	B6	256.555	4.08055
	B7	285.343	4.27422
	B8	261.274	4.0107
H5	A5	560.929	4.87163
	A6	389.609	4.21285
	A7	269.609	4.51337
	A8	294.081	4.58533
	B5	567.477	4.5204
	B6	336.849	3.45514
	B7	504.579	4.5648
	B8	496.851	4.33053
H4	A5	774.808	5.15117
	A6	581.317	5.23971
	A7	391.429	5.10909
	A8	700.59	5.23459
	B5	384.407	4.92547
	B6	454.812	5.07166
	B7	193.374	4.34803
	B8	417.713	5.24168
A	A5	556.951	3.72036
	A6	455.568	4.15499
	A7	354.968	4.3754
	A8	1045.64	4.41534
	B5	419.345	4.25412
	B6	324.008	4.31263
	B7	184.907	2.46741
	B8	736.356	4.65829
B	A5	731.982	5.29232
	A6	580.104	4.76548
	A7	598.091	5.00667
	A8	629.386	4.82882
	B5	495.41	4.754
	B6	547.893	4.74496
	B7	540.267	4.94981
	B8	751.763	4.9477
F	A5	470.68	4.43143
	A6	335.135	3.51033
	A7	542.473	4.50026
	A8	409	3.48378
	B5	511.141	4.63066
	B6	147.001	2.32892
	B7	387.471	3.84116
	B8	402.9	3.81743
G	A5	340.774	4.48609
	A6	276.579	4.60271
	A7	301.885	4.81113
	A8	237.048	4.42319
	B5	373	5.02438
	B6	289.594	3.26879
	B7	345.953	4.10799
	B8	259.289	3.66133
C	A5	364.933	3.80854
	A6	402.977	3.52475
	A7	283.305	3.30197
	A8	223.125	3.09157
	B5	266.172	3.87863
	B6	281.335	4.31673
	B7	309.367	4.41052
	B8	290.419	4.30332
E	A5	255.527	4.32649
	A6	668.699	5.35099
	A7	603.286	5.32146
	A8	528.374	5.01557
	B5	370.591	4.95959
	B6	435.915	4.73258
	B7	394.354	4.6091
	B8	394.992	4.78688
H	A5	304.701	4.19387
	A6	362.443	4.25603
	A7	384.062	4.12701
	A8	320.508	3.61193
	B5	279.732	4.24171
	B6	407.995	4.981
	B7	186.327	4.2109
	B8	340.258	4.73607

## Sheet: Pairwise comparison results
Measurement	from	to	y	p value
Richness ***	H1	Farm_B	1094.09	6e-05
Richness ***	H1	H4	1142.55	0.033
Richness ***	H1	Farm_E	1191	0.027
Richness ***	H3-S0	H2	1239.46	0.0011
Richness ***	H3-S0	Farm_B	1287.91	0.002
Richness ***	H3-S0	Farm_G	1336.37	0.018
Richness ***	H3-S0	H6	1384.82	0.00041
Richness ***	H3-S0	Farm_C	1433.28	0.022
Richness ***	H2	Farm_A	1481.73	0.011
Richness ***	H2	Farm_B	1530.19	3.8e-07
Richness ***	H2	Farm_F	1578.64	0.0034
Richness ***	H2	H5	1627.1	0.0014
Richness ***	H2	Farm_H	1675.55	0.0021
Richness ***	H2	H4	1724.01	0.0021
Richness ***	H2	H3-S1	1772.46	0.02
Richness ***	H2	Farm_G	1820.92	0.022
Richness ***	H2	Farm_C	1869.37	0.028
Richness ***	H2	Farm_E	1917.83	0.00075
Richness ***	Farm_A	H6	1966.28	0.0084
Richness ***	Farm_B	Farm_F	2014.74	0.0018
Richness ***	Farm_B	H5	2063.2	0.0016
Richness ***	Farm_B	Farm_H	2111.65	2.7e-06
Richness ***	Farm_B	H3-S1	2160.11	0.00074
Richness ***	Farm_B	Farm_G	2208.56	7.2e-07
Richness ***	Farm_B	H6	2257.02	7.9e-08
Richness ***	Farm_B	Farm_C	2305.47	1.2e-06
Richness ***	Farm_B	Farm_E	2353.93	0.019
Richness ***	Farm_F	H6	2402.38	0.0015
Richness ***	H5	Farm_G	2450.84	0.025
Richness ***	H5	H6	2499.29	0.00055
Richness ***	H5	Farm_C	2547.75	0.029
Richness ***	Farm_H	H6	2596.2	0.00024
Richness ***	Farm_H	Farm_E	2644.66	0.037
Richness ***	H4	Farm_G	2693.11	0.018
Richness ***	H4	H6	2741.57	0.0013
Richness ***	H4	Farm_C	2790.02	0.019
Richness ***	H3-S1	H6	2838.48	0.011
Richness ***	Farm_G	H6	2886.93	0.0045
Richness ***	Farm_G	Farm_E	2935.39	0.0089
Richness ***	H6	Farm_C	2983.84	0.0075
Richness ***	H6	Farm_E	3032.3	0.00034
Richness ***	Farm_C	Farm_E	3080.75	0.01
Shannon ***	H1	H3-S0	5.50888	0.00036
Shannon ***	H1	Farm_A	5.66678	0.00045
Shannon ***	H1	Farm_B	5.82467	9.8e-10
Shannon ***	H1	Farm_F	5.98256	0.0034
Shannon ***	H1	H5	6.14046	1.4e-06
Shannon ***	H1	Farm_H	6.29835	1.9e-06
Shannon ***	H1	H4	6.45624	2.7e-09
Shannon ***	H1	H3-S1	6.61414	0.00011
Shannon ***	H1	Farm_G	6.77203	2.5e-05
Shannon ***	H1	H6	6.92992	1.8e-07
Shannon ***	H1	Farm_C	7.08782	0.00029
Shannon ***	H1	Farm_E	7.24571	1.5e-08
Shannon ***	H3-S0	H2	7.4036	0.008
Shannon ***	H3-S0	Farm_B	7.5615	0.012
Shannon ***	H3-S0	H4	7.71939	0.0063
Shannon ***	H3-S0	Farm_E	7.87728	0.021
Shannon ***	H2	Farm_A	8.03518	0.011
Shannon ***	H2	Farm_B	8.19307	5.9e-06
Shannon ***	H2	Farm_F	8.35096	0.045
Shannon ***	H2	H5	8.50886	0.00044
Shannon ***	H2	Farm_H	8.66675	0.00055
Shannon ***	H2	H4	8.82464	4.7e-06
Shannon ***	H2	H3-S1	8.98254	0.002
Shannon ***	H2	Farm_G	9.14043	0.0017
Shannon ***	H2	H6	9.29832	0.00065
Shannon ***	H2	Farm_C	9.45622	0.02
Shannon ***	H2	Farm_E	9.61411	1.4e-05
Shannon ***	Farm_A	Farm_B	9.772	0.0041
Shannon ***	Farm_A	H4	9.9299	0.0022
Shannon ***	Farm_A	Farm_E	10.0878	0.0081
Shannon ***	Farm_B	Farm_F	10.2457	0.0013
Shannon ***	Farm_B	H5	10.4036	0.0057
Shannon ***	Farm_B	Farm_H	10.5615	0.0045
Shannon ***	Farm_B	Farm_G	10.7194	0.014
Shannon ***	Farm_B	H6	10.8773	9.4e-07
Shannon ***	Farm_B	Farm_C	11.0352	4.7e-05
Shannon ***	Farm_F	H4	11.193	0.00075
Shannon ***	Farm_F	Farm_E	11.3509	0.0026
Shannon ***	H5	H4	11.5088	0.0029
Shannon ***	H5	Farm_C	11.6667	0.031
Shannon ***	H5	Farm_E	11.8246	0.02
Shannon ***	Farm_H	H4	11.9825	0.0023
Shannon ***	Farm_H	Farm_C	12.1404	0.04
Shannon ***	Farm_H	Farm_E	12.2983	0.016
Shannon ***	H4	Farm_G	12.4562	0.0068
Shannon ***	H4	H6	12.6141	5.6e-06
Shannon ***	H4	Farm_C	12.772	3.8e-05
Shannon ***	Farm_G	Farm_E	12.9299	0.029
Shannon ***	H6	Farm_E	13.0878	0.00014
Shannon ***	Farm_C	Farm_E	13.2457	0.00022
