# Supplementary material for: Hatchery type influences the gill microbiome of Atlantic farmed salmon (Salmo salar) after transfer to sea
Source: Anim Microbiome. 2024 Nov 8;6:65. doi: 10.1186/s42523-024-00347-y (PMC11549768; doi:10.1186/s42523-024-00347-y)
Supplement: Supplementary file 3 — Additional file 3. [file 42523_2024_347_MOESM3_ESM.xlsx]

## Sheet: Sorted by Site
ASV name	SITE_cores overlapping	Kingdom	Phylum	Class	Order	Family	Genus	ASVs	ASV
ASV_10	H3_Gill_Waterattached	Bacteria	Bacteroidota	Bacteroidia	Cytophagales	Spirosomaceae	Flectobacillus	uncultured_Flectobacillus	0c30b20a5dbae4ec5d52c3d31da7e57d
ASV_21	H3_Gill_Waterattached	Bacteria	Proteobacteria	Gammaproteobacteria	Burkholderiales	Comamonadaceae			14bcae3cec691bd1ac456046b5061c06
ASV_43	H3_Gill_Waterattached	Bacteria	Bacteroidota	Bacteroidia	Cytophagales	Spirosomaceae	Arcicella	Arcicella_aurantiaca	8abe95838ebe04f95eab31fcab295142
ASV_53	H3_Gill_Waterattached	Bacteria	Proteobacteria	Alphaproteobacteria	Rhodobacterales	Rhodobacteraceae	Pseudorhodobacter		77a8e9ab8f28390250858915bae41316
ASV_75	H3_Gill_Waterattached	Bacteria	Bacteroidota	Bacteroidia	Flavobacteriales	Flavobacteriaceae	Flavobacterium		a9cafb6cb6310ae7a0c699d9156cf95d
ASV_92	H3_Gill_Waterattached	Bacteria	Proteobacteria	Alphaproteobacteria	Sphingomonadales	Sphingomonadaceae			f89edd7af4bbaa645ac71d575b70f4e3
ASV_97	H3_Gill_Waterattached	Bacteria	Proteobacteria	Gammaproteobacteria	Burkholderiales	Comamonadaceae	Rhodoferax		b933875d166a9dcc1dda41a0fc29838c
ASV_98	H3_Gill_Waterattached	Bacteria	Proteobacteria	Alphaproteobacteria	Rhodobacterales	Rhodobacteraceae	Pseudorhodobacter		41e7bf8f745bcf31cd3fe3ac39fab589
ASV_99	H3_Gill_Waterattached	Bacteria	Proteobacteria	Gammaproteobacteria	Burkholderiales	Oxalobacteraceae	Undibacterium	beta_proteobacterium	4c91ede989ec17434cedfe047bd99af2
ASV_110	H3_Gill_Waterattached	Bacteria	Proteobacteria	Alphaproteobacteria	Rhodobacterales	Rhodobacteraceae	Defluviimonas		7d205901c5c7907b01652f80c589aa5f
ASV_111	H3_Gill_Waterattached	Bacteria	Proteobacteria	Alphaproteobacteria	Rhizobiales	Beijerinckiaceae	Bosea		3d44dfd22b391915da443a36c3debb3c
ASV_149	H3_Gill_Waterattached	Bacteria	Proteobacteria	Gammaproteobacteria	Burkholderiales	Comamonadaceae	Rhodoferax		c71d01a35688e3d48d2699e1db99aebe
ASV_152	H3_Gill_Waterattached	Bacteria	Proteobacteria	Alphaproteobacteria	Rhodobacterales	Rhodobacteraceae			5c28b1547d14d6e7c27eb0ceca9e51bd
ASV_153	H3_Gill_Waterattached	Bacteria	Proteobacteria	Gammaproteobacteria	Burkholderiales	Comamonadaceae	uncultured		06e58296cd9dc8bcf9deaa835d5ea36f
ASV_166	H3_Gill_Waterattached	Bacteria	Proteobacteria	Gammaproteobacteria	Burkholderiales	Comamonadaceae			c7579288af3ae36a9228f4fb54afc858
ASV_178	H3_Gill_Waterattached	Bacteria	Bacteroidota	Bacteroidia	Cytophagales	Spirosomaceae	Arcicella		da6614bf72ab5701949e62cf2319222b
ASV_185	H3_Gill_Waterattached	Bacteria	Proteobacteria	Gammaproteobacteria	Burkholderiales	Comamonadaceae	Rhodoferax		7e213a13bf995b1c02cb5581fe86bb49
ASV_192	H3_Gill_Waterattached	Bacteria	Proteobacteria	Alphaproteobacteria	Rhizobiales	Rhizobiales_Incertae_Sedis	uncultured	uncultured_Alphaproteobacteria	320849c3387020263b94b13115fb5e8f
ASV_193	H3_Gill_Waterattached	Bacteria	Proteobacteria	Gammaproteobacteria	Burkholderiales	Comamonadaceae	Rhodoferax		17f41f2117d67ca74f97a6557545f327
ASV_197	H3_Gill_Waterattached	Bacteria	Proteobacteria	Gammaproteobacteria	Burkholderiales	Comamonadaceae			c6ca5095c7effc112df15995f9827919
ASV_198	H3_Gill_Waterattached	Bacteria	Proteobacteria	Gammaproteobacteria	Burkholderiales	Comamonadaceae	Rhodoferax		96a844731c5863e5a0a1488bddb8aa82
ASV_202	H3_Gill_Waterattached	Bacteria	Proteobacteria	Alphaproteobacteria	Sphingomonadales	Sphingomonadaceae	Novosphingobium		560976e41235643c46d00577291c1e13
ASV_212	H3_Gill_Waterattached	Bacteria	Proteobacteria	Gammaproteobacteria	Burkholderiales	Methylophilaceae	Methylotenera		cbd35409a7b0c190500c1b98438d8e9a
ASV_218	H3_Gill_Waterattached	Bacteria	Bacteroidota	Bacteroidia	Cytophagales	Spirosomaceae	Flectobacillus	uncultured_Flectobacillus	46a9f2d48b32aa72044e01205d42f3e0
ASV_225	H3_Gill_Waterattached	Bacteria	Proteobacteria	Alphaproteobacteria	Sphingomonadales	Sphingomonadaceae	Novosphingobium		8bd4d46262eef3d2885354b2625b78d4
ASV_243	H3_Gill_Waterattached	Bacteria	Proteobacteria	Gammaproteobacteria	Burkholderiales	Comamonadaceae	Polaromonas	uncultured_beta	9a70624340ae8e779b96e3244d7fc987
ASV_246	H3_Gill_Waterattached	Bacteria	Bacteroidota	Bacteroidia	Sphingobacteriales	Sphingobacteriaceae	Pedobacter		9a505b5c6cba6147e409ca635414b3a5
ASV_251	H3_Gill_Waterattached	Bacteria	Bacteroidota	Bacteroidia	Flavobacteriales	Flavobacteriaceae	Flavobacterium		615376f830797e4373ffcd421729c27a
ASV_263	H3_Gill_Waterattached	Bacteria	Proteobacteria	Gammaproteobacteria	Burkholderiales	Comamonadaceae	Polaromonas		98b256436353fb027dda3f1cf9283068
ASV_266	H3_Gill_Waterattached	Bacteria	Proteobacteria	Gammaproteobacteria	Xanthomonadales	Xanthomonadaceae	Thermomonas		65e3d1ad01b89ed0002b920a72367463
ASV_267	H3_Gill_Waterattached	Bacteria	Bacteroidota	Bacteroidia	Flavobacteriales	Flavobacteriaceae			e0cbc0a70617a58fd8b1eb0b2b848fa6
ASV_300	H3_Gill_Waterattached	Bacteria	Proteobacteria	Gammaproteobacteria	Burkholderiales	Comamonadaceae	Polaromonas		aeabab385bd220811f25ede77b58acd9
ASV_314	H3_Gill_Waterattached	Bacteria	Proteobacteria	Gammaproteobacteria	Burkholderiales	Comamonadaceae	Polaromonas		bc68c834e5909506ddea7891cb1f2e6f
ASV_336	H3_Gill_Waterattached	Bacteria	Proteobacteria	Alphaproteobacteria	Rhizobiales	Rhizobiaceae			621187b84a90eebba6baa7128ff787f7
ASV_406	H3_Gill_Waterattached	Bacteria	Proteobacteria	Gammaproteobacteria	Burkholderiales	Comamonadaceae	Rhodoferax		59f4e3d5fece070542ced4299f2bc034
ASV_502	H3_Gill_Waterattached	Bacteria	Bacteroidota	Bacteroidia	Chitinophagales	Chitinophagaceae	uncultured		00d8d00e8d3506ccdeb3537075cd8c1b
ASV_694	H3_Gill_Waterattached	Bacteria	Bacteroidota	Bacteroidia	Sphingobacteriales	Sphingobacteriaceae	Pedobacter		d7b53c6a0f49dddfae99cb977463bb97
ASV_14	H4_Gills_Waterpelag	Bacteria	Proteobacteria	Gammaproteobacteria	Burkholderiales				16b9d8ec49513083017bb938b475ba9f
ASV_26	H4_Gills_Waterpelag	Bacteria	Actinobacteriota	Actinobacteria	Frankiales	Sporichthyaceae	hgcI_clade	Candidatus_Planktophila	60596fa827d8d16f0cf5354dbe466a6c
ASV_27	H4_Gills_Waterpelag	Bacteria	Proteobacteria	Alphaproteobacteria	SAR11_clade	Clade_III	Clade_III	Candidatus_Fonsibacter	c2ef504d8b0897bbbbc53f8690c09196
ASV_28	H4_Gills_Waterpelag	Bacteria	Fibrobacterota	Fibrobacteria	Fibrobacterales	Fibrobacteraceae	uncultured	uncultured_bacterium	a4fd1b4d581cfe63f236f53f9426fac6
ASV_29	H4_Gills_Waterpelag	Bacteria	Proteobacteria	Gammaproteobacteria	Burkholderiales	Burkholderiaceae	Polynucleobacter		efb1b88ba0b555ba975d96500600c411
ASV_34	H4_Gills_Waterpelag	Bacteria	Proteobacteria	Gammaproteobacteria	Burkholderiales	Comamonadaceae	Limnohabitans		fd4b6cc0747fdd1d1435daa31a83a139
ASV_42	H4_Gills_Waterpelag	Bacteria	Actinobacteriota	Actinobacteria	Frankiales	Sporichthyaceae	hgcI_clade		3951719d21e89a977b79eb1bd95aabc4
ASV_55	H4_Gills_Waterpelag	Bacteria	Actinobacteriota	Actinobacteria	Frankiales	Sporichthyaceae	hgcI_clade	actinobacterium_SCGC	bb14a3e675cb1e57694a0074d5183643
ASV_64	H4_Gills_Waterpelag	Bacteria	Proteobacteria	Gammaproteobacteria	Burkholderiales	Methylophilaceae	Candidatus_Methylopumilus		a1126a126c496ca1388ba9d16a9c464d
ASV_90	H4_Gills_Waterpelag	Bacteria	Proteobacteria	Gammaproteobacteria	Burkholderiales	Comamonadaceae	Rhodoferax		cca91b3f6eff26b77bc8584343959a72
ASV_104	H4_Gills_Waterpelag	Bacteria	Proteobacteria	Gammaproteobacteria	Burkholderiales	Burkholderiaceae	Polynucleobacter		cd1126ca107ac8df04663849bb323878
ASV_112	H4_Gills_Waterpelag	Bacteria	Planctomycetota	Phycisphaerae	Phycisphaerales	Phycisphaeraceae	CL500-3	uncultured_Crater	546e9bc89fe85b78f517f7282a4fd3a4
ASV_126	H4_Gills_Waterpelag	Bacteria	Actinobacteriota	Actinobacteria	Frankiales	Sporichthyaceae	hgcI_clade	uncultured_actinobacterium	f4039e1553533c64f62b339732aa0094
ASV_402	H4_Gills_Waterpelag	Bacteria	Planctomycetota	Planctomycetes	Gemmatales	Gemmataceae	uncultured		63775a01d4e2299cdc3512bb45a0eb1d
ASV_135	H4_Gills_Waterpelag	Bacteria	Bacteroidota	Bacteroidia	Chitinophagales	Chitinophagaceae	Sediminibacterium		22812910bf5da514c840b15333d587e4
ASV_222	H4_Gills_Waterpelag	Bacteria	Proteobacteria	Gammaproteobacteria	Burkholderiales	Burkholderiaceae	Polynucleobacter	uncultured_Polynucleobacter	707de05be705fb4a8a03453a27244a06
ASV_248	H4_Gills_Waterpelag	Bacteria	Proteobacteria	Gammaproteobacteria	Oceanospirillales	Pseudohongiellaceae	BIyi10		3fa6737d09e4591bbab4c2ae3cff31ec
ASV_252	H4_Gills_Waterpelag	Bacteria	Proteobacteria	Alphaproteobacteria	Rhizobiales	Beijerinckiaceae			4435dbf0fd0513116395d61bac1135a2
ASV_156	H4_Gills_Waterpelag	Bacteria	Proteobacteria	Gammaproteobacteria	Burkholderiales	Burkholderiaceae	Polynucleobacter		d4aa54e67f2e8596359a7dba6397030e
ASV_183	H4_Gills_Waterpelag	Bacteria	Actinobacteriota	Actinobacteria	Frankiales	Sporichthyaceae	hgcI_clade	actinobacterium_SCGC	7cac1400bdaa548c6167484ef2159a9e
ASV_277	H4_Gills_Waterpelag	Bacteria	Proteobacteria	Alphaproteobacteria	Reyranellales	Reyranellaceae	Reyranella		dc0be431b8a2c54f00bdc5037431a52d
ASV_286	H4_Gills_Waterpelag	Bacteria	Proteobacteria	Gammaproteobacteria	Burkholderiales	TRA3-20	TRA3-20	metagenome	2cd3245bd9cbb9198232940805164f27
ASV_288	H4_Gills_Waterpelag	Bacteria	Actinobacteriota	Actinobacteria	Frankiales	Sporichthyaceae			dbd8c05225541469329f60c20916b03d
ASV_313	H4_Gills_Waterpelag	Bacteria	Proteobacteria	Gammaproteobacteria	Burkholderiales	Burkholderiaceae	Polynucleobacter		3f305d7aeb9451553f37273f379ca696
ASV_342	H4_Gills_Waterpelag	Bacteria	Actinobacteriota	Actinobacteria	Frankiales	Sporichthyaceae			4905cfe8709283d7031a50d64756a395
ASV_379	H4_Gills_Waterpelag	Bacteria	Proteobacteria	Gammaproteobacteria	Burkholderiales	Comamonadaceae	Limnohabitans		d98a9b82565d53278087cd27f99fbdc7
ASV_14	H4_Gill_Waterattached	Bacteria	Proteobacteria	Gammaproteobacteria	Burkholderiales				16b9d8ec49513083017bb938b475ba9f
ASV_26	H4_Gill_Waterattached	Bacteria	Actinobacteriota	Actinobacteria	Frankiales	Sporichthyaceae	hgcI_clade	Candidatus_Planktophila	60596fa827d8d16f0cf5354dbe466a6c
ASV_27	H4_Gill_Waterattached	Bacteria	Proteobacteria	Alphaproteobacteria	SAR11_clade	Clade_III	Clade_III	Candidatus_Fonsibacter	c2ef504d8b0897bbbbc53f8690c09196
ASV_28	H4_Gill_Waterattached	Bacteria	Fibrobacterota	Fibrobacteria	Fibrobacterales	Fibrobacteraceae	uncultured	uncultured_bacterium	a4fd1b4d581cfe63f236f53f9426fac6
ASV_29	H4_Gill_Waterattached	Bacteria	Proteobacteria	Gammaproteobacteria	Burkholderiales	Burkholderiaceae	Polynucleobacter		efb1b88ba0b555ba975d96500600c411
ASV_34	H4_Gill_Waterattached	Bacteria	Proteobacteria	Gammaproteobacteria	Burkholderiales	Comamonadaceae	Limnohabitans		fd4b6cc0747fdd1d1435daa31a83a139
ASV_42	H4_Gill_Waterattached	Bacteria	Actinobacteriota	Actinobacteria	Frankiales	Sporichthyaceae	hgcI_clade		3951719d21e89a977b79eb1bd95aabc4
ASV_55	H4_Gill_Waterattached	Bacteria	Actinobacteriota	Actinobacteria	Frankiales	Sporichthyaceae	hgcI_clade	actinobacterium_SCGC	bb14a3e675cb1e57694a0074d5183643
ASV_64	H4_Gill_Waterattached	Bacteria	Proteobacteria	Gammaproteobacteria	Burkholderiales	Methylophilaceae	Candidatus_Methylopumilus		a1126a126c496ca1388ba9d16a9c464d
ASV_90	H4_Gill_Waterattached	Bacteria	Proteobacteria	Gammaproteobacteria	Burkholderiales	Comamonadaceae	Rhodoferax		cca91b3f6eff26b77bc8584343959a72
ASV_104	H4_Gill_Waterattached	Bacteria	Proteobacteria	Gammaproteobacteria	Burkholderiales	Burkholderiaceae	Polynucleobacter		cd1126ca107ac8df04663849bb323878
ASV_112	H4_Gill_Waterattached	Bacteria	Planctomycetota	Phycisphaerae	Phycisphaerales	Phycisphaeraceae	CL500-3	uncultured_Crater	546e9bc89fe85b78f517f7282a4fd3a4
ASV_115	H4_Gill_Waterattached	Bacteria	Proteobacteria	Alphaproteobacteria	Paracaedibacterales	Paracaedibacteraceae	uncultured	Dinobryon_sp.	3252a4a331cfc45c115cb7516eda6012
ASV_126	H4_Gill_Waterattached	Bacteria	Actinobacteriota	Actinobacteria	Frankiales	Sporichthyaceae	hgcI_clade	uncultured_actinobacterium	f4039e1553533c64f62b339732aa0094
ASV_129	H4_Gill_Waterattached	Bacteria	Proteobacteria	Gammaproteobacteria	Steroidobacterales	Steroidobacteraceae	uncultured		aaea1f8f6ee0358bf04724e5d1df5e18
ASV_135	H4_Gill_Waterattached	Bacteria	Bacteroidota	Bacteroidia	Chitinophagales	Chitinophagaceae	Sediminibacterium		22812910bf5da514c840b15333d587e4
ASV_156	H4_Gill_Waterattached	Bacteria	Proteobacteria	Gammaproteobacteria	Burkholderiales	Burkholderiaceae	Polynucleobacter		d4aa54e67f2e8596359a7dba6397030e
ASV_183	H4_Gill_Waterattached	Bacteria	Actinobacteriota	Actinobacteria	Frankiales	Sporichthyaceae	hgcI_clade	actinobacterium_SCGC	7cac1400bdaa548c6167484ef2159a9e
ASV_188	H4_Gill_Waterattached	Bacteria	Proteobacteria	Alphaproteobacteria	Acetobacterales	Acetobacteraceae	Acetobacteraceae	uncultured_bacterium	a94f654a7e1643b6afd122bfd1c7a505
ASV_222	H4_Gill_Waterattached	Bacteria	Proteobacteria	Gammaproteobacteria	Burkholderiales	Burkholderiaceae	Polynucleobacter	uncultured_Polynucleobacter	707de05be705fb4a8a03453a27244a06
ASV_248	H4_Gill_Waterattached	Bacteria	Proteobacteria	Gammaproteobacteria	Oceanospirillales	Pseudohongiellaceae	BIyi10		3fa6737d09e4591bbab4c2ae3cff31ec
ASV_252	H4_Gill_Waterattached	Bacteria	Proteobacteria	Alphaproteobacteria	Rhizobiales	Beijerinckiaceae			4435dbf0fd0513116395d61bac1135a2
ASV_264	H4_Gill_Waterattached	Bacteria	Patescibacteria	Saccharimonadia	Saccharimonadales	Saccharimonadales	Saccharimonadales		8d14e4f477d812452c6ebb24525cb8d1
ASV_277	H4_Gill_Waterattached	Bacteria	Proteobacteria	Alphaproteobacteria	Reyranellales	Reyranellaceae	Reyranella		dc0be431b8a2c54f00bdc5037431a52d
ASV_286	H4_Gill_Waterattached	Bacteria	Proteobacteria	Gammaproteobacteria	Burkholderiales	TRA3-20	TRA3-20	metagenome	2cd3245bd9cbb9198232940805164f27
ASV_717	H4_Gill_Waterattached	Bacteria	Acidobacteriota	Acidobacteriae	Solibacterales	Solibacteraceae	Candidatus_Solibacter		c57c32643e95f4f7def4d7c3fbd3924c
ASV_313	H4_Gill_Waterattached	Bacteria	Proteobacteria	Gammaproteobacteria	Burkholderiales	Burkholderiaceae	Polynucleobacter		3f305d7aeb9451553f37273f379ca696
ASV_342	H4_Gill_Waterattached	Bacteria	Actinobacteriota	Actinobacteria	Frankiales	Sporichthyaceae			4905cfe8709283d7031a50d64756a395
ASV_379	H4_Gill_Waterattached	Bacteria	Proteobacteria	Gammaproteobacteria	Burkholderiales	Comamonadaceae	Limnohabitans		d98a9b82565d53278087cd27f99fbdc7
ASV_380	H4_Gill_Waterattached	Bacteria	Proteobacteria	Gammaproteobacteria	Burkholderiales	Comamonadaceae	Limnohabitans		e22fee1300d16789e5e3622c01de29b9
ASV_402	H4_Gill_Waterattached	Bacteria	Planctomycetota	Planctomycetes	Gemmatales	Gemmataceae	uncultured		63775a01d4e2299cdc3512bb45a0eb1d
ASV_417	H4_Gill_Waterattached	Bacteria	Planctomycetota	Planctomycetes	Gemmatales	Gemmataceae	uncultured		191034e6f0f838f36cf8113214291edc
ASV_883	H4_Gill_Waterattached	Bacteria	Actinobacteriota	Actinobacteria	Frankiales	Sporichthyaceae	hgcI_clade	uncultured_actinobacterium	afb53968a1cf5d7bb461f16a569ee92e
ASV_993	H4_Gill_Waterattached	Bacteria	Patescibacteria	Saccharimonadia	Saccharimonadales				f7bf64ddf3bd20a7d2124d2e59a633f3
ASV_445	H4_Gill_Waterattached	Bacteria	Actinobacteriota	Actinobacteria	Frankiales	Sporichthyaceae	Candidatus_Planktophila		3d55d78cdc2674b77f653e7101373578
ASV_452	H4_Gill_Waterattached	Bacteria	Patescibacteria	Saccharimonadia	Saccharimonadales				8dff071365ddb4ea92c0d5d11bf32de2
ASV_589	H4_Gill_Waterattached	Bacteria	Actinobacteriota	Actinobacteria	Frankiales	Sporichthyaceae	hgcI_clade	actinobacterium_SCGC	d27bcd9f3724af17777963ae23782289
ASV_14	H5_Gills_Waterpelag	Bacteria	Proteobacteria	Gammaproteobacteria	Burkholderiales				16b9d8ec49513083017bb938b475ba9f
ASV_26	H5_Gills_Waterpelag	Bacteria	Actinobacteriota	Actinobacteria	Frankiales	Sporichthyaceae	hgcI_clade	Candidatus_Planktophila	60596fa827d8d16f0cf5354dbe466a6c
ASV_27	H5_Gills_Waterpelag	Bacteria	Proteobacteria	Alphaproteobacteria	SAR11_clade	Clade_III	Clade_III	Candidatus_Fonsibacter	c2ef504d8b0897bbbbc53f8690c09196
ASV_29	H5_Gills_Waterpelag	Bacteria	Proteobacteria	Gammaproteobacteria	Burkholderiales	Burkholderiaceae	Polynucleobacter		efb1b88ba0b555ba975d96500600c411
ASV_34	H5_Gills_Waterpelag	Bacteria	Proteobacteria	Gammaproteobacteria	Burkholderiales	Comamonadaceae	Limnohabitans		fd4b6cc0747fdd1d1435daa31a83a139
ASV_52	H5_Gills_Waterpelag	Bacteria	Proteobacteria	Gammaproteobacteria	Burkholderiales	Burkholderiaceae	Polynucleobacter		2d10f4fa107bdbfe71b92664846f5085
ASV_64	H5_Gills_Waterpelag	Bacteria	Proteobacteria	Gammaproteobacteria	Burkholderiales	Methylophilaceae	Candidatus_Methylopumilus		a1126a126c496ca1388ba9d16a9c464d
ASV_80	H5_Gills_Waterpelag	Bacteria	Proteobacteria	Gammaproteobacteria	Burkholderiales	Comamonadaceae			b88720c67aee68ad508677e12103e42f
ASV_116	H5_Gills_Waterpelag	Bacteria	Proteobacteria	Gammaproteobacteria	Burkholderiales	Methylophilaceae	Candidatus_Methylopumilus		85b890411fe9a8003697a78dbeb06232
ASV_123	H5_Gills_Waterpelag	Bacteria	Actinobacteriota	Actinobacteria	Frankiales	Sporichthyaceae	hgcI_clade	Candidatus_Planktophila	a961912969ba38e5483f0f36b4cea256
ASV_126	H5_Gills_Waterpelag	Bacteria	Actinobacteriota	Actinobacteria	Frankiales	Sporichthyaceae	hgcI_clade	uncultured_actinobacterium	f4039e1553533c64f62b339732aa0094
ASV_135	H5_Gills_Waterpelag	Bacteria	Bacteroidota	Bacteroidia	Chitinophagales	Chitinophagaceae	Sediminibacterium		22812910bf5da514c840b15333d587e4
ASV_158	H5_Gills_Waterpelag	Bacteria	Proteobacteria	Gammaproteobacteria	Burkholderiales	Comamonadaceae	Limnohabitans		68659c8a2d7577a01933fbb830ca112d
ASV_165	H5_Gills_Waterpelag	Bacteria	Actinobacteriota	Actinobacteria	Frankiales	Sporichthyaceae	hgcI_clade		1878dd503ae5fc4be3128ec690178135
ASV_233	H5_Gills_Waterpelag	Bacteria	Proteobacteria	Gammaproteobacteria	Burkholderiales	Comamonadaceae	Limnohabitans		26ed849f76bcbdb6ac6280a82cab06e4
ASV_247	H5_Gills_Waterpelag	Bacteria	Proteobacteria	Gammaproteobacteria	Burkholderiales	Comamonadaceae			34ff68786b28426cdbcfaa4275fd8f33
ASV_253	H5_Gills_Waterpelag	Bacteria	Actinobacteriota	Actinobacteria	Frankiales	Sporichthyaceae	hgcI_clade	uncultured_actinobacterium	91bd4bfbcce97dcc9cc288f5ddb0309c
ASV_310	H5_Gills_Waterpelag	Bacteria	Actinobacteriota	Actinobacteria	Frankiales	Sporichthyaceae	hgcI_clade	Candidatus_Planktophila	ef207e0d2bf5725cfb7e01726cf4aa73
ASV_323	H5_Gills_Waterpelag	Bacteria	Proteobacteria	Alphaproteobacteria	Rhizobiales	Beijerinckiaceae	alphaI_cluster		618d82cb2baec311df39d4b21e85c0ea
ASV_355	H5_Gills_Waterpelag	Bacteria	Bacteroidota	Bacteroidia	Cytophagales	Spirosomaceae	Pseudarcicella		5798a5550bc37126dbe0ec9e809f326a
ASV_369	H5_Gills_Waterpelag	Bacteria	Actinobacteriota	Actinobacteria	Frankiales	Sporichthyaceae	Sporichthyaceae		c7ab63a33cdf51e7fbf09e2a8df9c679
ASV_384	H5_Gills_Waterpelag	Bacteria	Actinobacteriota	Actinobacteria	Frankiales	Sporichthyaceae	hgcI_clade		867c27df6d0a71a3773b7a3957157a71
ASV_470	H5_Gills_Waterpelag	Bacteria	Bacteroidota	Bacteroidia	Chitinophagales	Chitinophagaceae			07ebf595e76e8bb383ef757a912366aa
ASV_491	H5_Gills_Waterpelag	Bacteria	Actinobacteriota	Actinobacteria	Frankiales	Sporichthyaceae	hgcI_clade		037e30d413dc5d21d735279a95eaf416
ASV_14	H5_Gills_Waterattached	Bacteria	Proteobacteria	Gammaproteobacteria	Burkholderiales				16b9d8ec49513083017bb938b475ba9f
ASV_26	H5_Gills_Waterattached	Bacteria	Actinobacteriota	Actinobacteria	Frankiales	Sporichthyaceae	hgcI_clade	Candidatus_Planktophila	60596fa827d8d16f0cf5354dbe466a6c
ASV_27	H5_Gills_Waterattached	Bacteria	Proteobacteria	Alphaproteobacteria	SAR11_clade	Clade_III	Clade_III	Candidatus_Fonsibacter	c2ef504d8b0897bbbbc53f8690c09196
ASV_29	H5_Gills_Waterattached	Bacteria	Proteobacteria	Gammaproteobacteria	Burkholderiales	Burkholderiaceae	Polynucleobacter		efb1b88ba0b555ba975d96500600c411
ASV_34	H5_Gills_Waterattached	Bacteria	Proteobacteria	Gammaproteobacteria	Burkholderiales	Comamonadaceae	Limnohabitans		fd4b6cc0747fdd1d1435daa31a83a139
ASV_52	H5_Gills_Waterattached	Bacteria	Proteobacteria	Gammaproteobacteria	Burkholderiales	Burkholderiaceae	Polynucleobacter		2d10f4fa107bdbfe71b92664846f5085
ASV_64	H5_Gills_Waterattached	Bacteria	Proteobacteria	Gammaproteobacteria	Burkholderiales	Methylophilaceae	Candidatus_Methylopumilus		a1126a126c496ca1388ba9d16a9c464d
ASV_80	H5_Gills_Waterattached	Bacteria	Proteobacteria	Gammaproteobacteria	Burkholderiales	Comamonadaceae			b88720c67aee68ad508677e12103e42f
ASV_135	H5_Gills_Waterattached	Bacteria	Bacteroidota	Bacteroidia	Chitinophagales	Chitinophagaceae	Sediminibacterium		22812910bf5da514c840b15333d587e4
ASV_116	H5_Gills_Waterattached	Bacteria	Proteobacteria	Gammaproteobacteria	Burkholderiales	Methylophilaceae	Candidatus_Methylopumilus		85b890411fe9a8003697a78dbeb06232
ASV_123	H5_Gills_Waterattached	Bacteria	Actinobacteriota	Actinobacteria	Frankiales	Sporichthyaceae	hgcI_clade	Candidatus_Planktophila	a961912969ba38e5483f0f36b4cea256
ASV_126	H5_Gills_Waterattached	Bacteria	Actinobacteriota	Actinobacteria	Frankiales	Sporichthyaceae	hgcI_clade	uncultured_actinobacterium	f4039e1553533c64f62b339732aa0094
ASV_158	H5_Gills_Waterattached	Bacteria	Proteobacteria	Gammaproteobacteria	Burkholderiales	Comamonadaceae	Limnohabitans		68659c8a2d7577a01933fbb830ca112d
ASV_165	H5_Gills_Waterattached	Bacteria	Actinobacteriota	Actinobacteria	Frankiales	Sporichthyaceae	hgcI_clade		1878dd503ae5fc4be3128ec690178135
ASV_233	H5_Gills_Waterattached	Bacteria	Proteobacteria	Gammaproteobacteria	Burkholderiales	Comamonadaceae	Limnohabitans		26ed849f76bcbdb6ac6280a82cab06e4
ASV_247	H5_Gills_Waterattached	Bacteria	Proteobacteria	Gammaproteobacteria	Burkholderiales	Comamonadaceae			34ff68786b28426cdbcfaa4275fd8f33
ASV_253	H5_Gills_Waterattached	Bacteria	Actinobacteriota	Actinobacteria	Frankiales	Sporichthyaceae	hgcI_clade	uncultured_actinobacterium	91bd4bfbcce97dcc9cc288f5ddb0309c
ASV_310	H5_Gills_Waterattached	Bacteria	Actinobacteriota	Actinobacteria	Frankiales	Sporichthyaceae	hgcI_clade	Candidatus_Planktophila	ef207e0d2bf5725cfb7e01726cf4aa73
ASV_323	H5_Gills_Waterattached	Bacteria	Proteobacteria	Alphaproteobacteria	Rhizobiales	Beijerinckiaceae	alphaI_cluster		618d82cb2baec311df39d4b21e85c0ea
ASV_355	H5_Gills_Waterattached	Bacteria	Bacteroidota	Bacteroidia	Cytophagales	Spirosomaceae	Pseudarcicella		5798a5550bc37126dbe0ec9e809f326a
ASV_369	H5_Gills_Waterattached	Bacteria	Actinobacteriota	Actinobacteria	Frankiales	Sporichthyaceae	Sporichthyaceae		c7ab63a33cdf51e7fbf09e2a8df9c679
ASV_384	H5_Gills_Waterattached	Bacteria	Actinobacteriota	Actinobacteria	Frankiales	Sporichthyaceae	hgcI_clade		867c27df6d0a71a3773b7a3957157a71
ASV_470	H5_Gills_Waterattached	Bacteria	Bacteroidota	Bacteroidia	Chitinophagales	Chitinophagaceae			07ebf595e76e8bb383ef757a912366aa
ASV_491	H5_Gills_Waterattached	Bacteria	Actinobacteriota	Actinobacteria	Frankiales	Sporichthyaceae	hgcI_clade		037e30d413dc5d21d735279a95eaf416
ASV_111	H6_Gills_Waterattach	Bacteria	Proteobacteria	Alphaproteobacteria	Rhizobiales	Beijerinckiaceae	Bosea		3d44dfd22b391915da443a36c3debb3c
ASV_133	H6_Gills_Waterattach	Bacteria	Deinococcota	Deinococci	Deinococcales	Deinococcaceae	Deinococcus	Deinococcus_marmoris	46e5955fffc01a88e5ffebb204f3733c
ASV_193	H6_Gills_Waterattach	Bacteria	Proteobacteria	Gammaproteobacteria	Burkholderiales	Comamonadaceae	Rhodoferax		17f41f2117d67ca74f97a6557545f327
ASV_215	H6_Gills_Waterattach	Bacteria	Proteobacteria	Alphaproteobacteria	Rhizobiales	Rhizobiales_Incertae_Sedis	Phreatobacter		a449a7dac9f2fb0698a7ce885ed7fae2
ASV_227	H6_Gills_Waterattach	Bacteria	Proteobacteria	Alphaproteobacteria	Rhodobacterales	Rhodobacteraceae			793c67276e1ec4e6e34048c7c6c3a9a6
ASV_316	H6_Gills_Waterattach	Bacteria	Proteobacteria	Alphaproteobacteria	Rhizobiales				bd7b9f071a234096a7db35491b6a38ca
ASV_440	H6_Gills_Waterattach	Bacteria	Proteobacteria	Gammaproteobacteria	Burkholderiales	Comamonadaceae			38a7096fcbbee453dde47acfb3c26495
ASV_459	H6_Gills_Waterattach	Bacteria	Proteobacteria	Gammaproteobacteria	Burkholderiales	Methylophilaceae	Methylotenera	Methylotenera_versatilis	9ace0840ca2f81a1f876015c8002c8f0
ASV_560	H6_Gills_Waterattach	Bacteria	Proteobacteria	Alphaproteobacteria	Rhizobiales	Rhizobiaceae			265cfc6295482b058b4cd88ee5ab888d
ASV_29	H6_Gills_Waterattach	Bacteria	Proteobacteria	Gammaproteobacteria	Burkholderiales	Burkholderiaceae	Polynucleobacter		efb1b88ba0b555ba975d96500600c411
ASV_58	H6_Gills_Waterattach	Bacteria	Bacteroidota	Bacteroidia	Flavobacteriales	Flavobacteriaceae	Flavobacterium	Flavobacterium_crassostreae	bab5602b4007ac5b4121437eabc391a5
ASV_29	H6_Gills_Waterpelag	Bacteria	Proteobacteria	Gammaproteobacteria	Burkholderiales	Burkholderiaceae	Polynucleobacter		efb1b88ba0b555ba975d96500600c411
ASV_58	H6_Gills_Waterpelag	Bacteria	Bacteroidota	Bacteroidia	Flavobacteriales	Flavobacteriaceae	Flavobacterium	Flavobacterium_crassostreae	bab5602b4007ac5b4121437eabc391a5
ASV_102	H6_Gills_Waterpelag	Bacteria	Bacteroidota	Bacteroidia	Cytophagales	Spirosomaceae	Flectobacillus	uncultured_Flectobacillus	8664a8e5dff09ec8a3816e47bfe4ec9e
ASV_111	H6_Gills_Waterpelag	Bacteria	Proteobacteria	Alphaproteobacteria	Rhizobiales	Beijerinckiaceae	Bosea		3d44dfd22b391915da443a36c3debb3c
ASV_133	H6_Gills_Waterpelag	Bacteria	Deinococcota	Deinococci	Deinococcales	Deinococcaceae	Deinococcus	Deinococcus_marmoris	46e5955fffc01a88e5ffebb204f3733c
ASV_173	H6_Gills_Waterpelag	Bacteria	Bacteroidota	Bacteroidia	Flavobacteriales	Flavobacteriaceae	Flavobacterium	Flavobacterium_crassostreae	cbaffc7226cb8ce425f1d3f5695d3484
ASV_181	H6_Gills_Waterpelag	Bacteria	Bacteroidota	Bacteroidia	Flavobacteriales	Flavobacteriaceae	Flavobacterium	Flavobacterium_crassostreae	56253d07963b5038ee54d70eddcf1258
ASV_193	H6_Gills_Waterpelag	Bacteria	Proteobacteria	Gammaproteobacteria	Burkholderiales	Comamonadaceae	Rhodoferax		17f41f2117d67ca74f97a6557545f327
ASV_211	H6_Gills_Waterpelag	Bacteria	Bacteroidota	Bacteroidia	Cytophagales	Spirosomaceae	Spirosoma		d255011795c0eeee96f806ad2ea74f4f
ASV_215	H6_Gills_Waterpelag	Bacteria	Proteobacteria	Alphaproteobacteria	Rhizobiales	Rhizobiales_Incertae_Sedis	Phreatobacter		a449a7dac9f2fb0698a7ce885ed7fae2
ASV_221	H6_Gills_Waterpelag	Bacteria	Proteobacteria	Gammaproteobacteria	Burkholderiales	Neisseriaceae	uncultured	Neisseriaceae_bacterium	f08a144731c67d664a0a994f27ecd28b
ASV_227	H6_Gills_Waterpelag	Bacteria	Proteobacteria	Alphaproteobacteria	Rhodobacterales	Rhodobacteraceae			793c67276e1ec4e6e34048c7c6c3a9a6
ASV_1353	H6_Gills_Waterpelag	Bacteria	Proteobacteria	Gammaproteobacteria	Burkholderiales	Alcaligenaceae	Parvibium	uncultured_bacterium	d633cfa1c3dbbb309eac2948ca9d5653
ASV_285	H6_Gills_Waterpelag	Bacteria	Bacteroidota	Bacteroidia	Flavobacteriales	Flavobacteriaceae	Flavobacterium	Flavobacterium_crassostreae	e7a67e955c1e2ef1321746ba54061e21
ASV_303	H6_Gills_Waterpelag	Bacteria	Proteobacteria	Gammaproteobacteria	Burkholderiales	Comamonadaceae			bd44a415981daa9fd9091e7146de86b2
ASV_304	H6_Gills_Waterpelag	Bacteria	Bacteroidota	Bacteroidia	Flavobacteriales	Flavobacteriaceae	Flavobacterium	Flavobacterium_crassostreae	0dad18fb95493b0acb9850ac014a6282
ASV_316	H6_Gills_Waterpelag	Bacteria	Proteobacteria	Alphaproteobacteria	Rhizobiales				bd7b9f071a234096a7db35491b6a38ca
ASV_325	H6_Gills_Waterpelag	Bacteria	Bacteroidota	Bacteroidia	Flavobacteriales	Flavobacteriaceae	Flavobacterium	Flavobacterium_crassostreae	fb52b49869856d662227480e59147346
ASV_334	H6_Gills_Waterpelag	Bacteria	Bacteroidota	Bacteroidia	Flavobacteriales	Crocinitomicaceae	Fluviicola		31d1795c2ab34af62c017538ad1ef7e2
ASV_356	H6_Gills_Waterpelag	Bacteria	Bacteroidota	Bacteroidia	Sphingobacteriales	Sphingobacteriaceae	Pedobacter	Pedobacter_alpinus	79c09fb311743d1754e6e349c1469cfc
ASV_459	H6_Gills_Waterpelag	Bacteria	Proteobacteria	Gammaproteobacteria	Burkholderiales	Methylophilaceae	Methylotenera	Methylotenera_versatilis	9ace0840ca2f81a1f876015c8002c8f0
ASV_498	H6_Gills_Waterpelag	Bacteria	Proteobacteria	Alphaproteobacteria	Rhodobacterales	Rhodobacteraceae	Pseudorhodobacter		c4bdd1d5c4e4bc20863e98182e6de78e
ASV_521	H6_Gills_Waterpelag	Bacteria	Bacteroidota	Bacteroidia	Sphingobacteriales	env.OPS_17	env.OPS_17		176ff48f82ed1134a9f24fb785182b16
ASV_524	H6_Gills_Waterpelag	Bacteria	Bacteroidota	Bacteroidia	Cytophagales	Spirosomaceae	Spirosoma		60cc039595db9ee43e5491d36614bef3
ASV_361	H6_Gills_Waterpelag	Bacteria	Bacteroidota	Bacteroidia	Flavobacteriales	Flavobacteriaceae	Flavobacterium		87f9efd7530a89b8c72a85d504693687
ASV_395	H6_Gills_Waterpelag	Bacteria	Proteobacteria	Alphaproteobacteria	Rhodobacterales	Rhodobacteraceae	Pseudorhodobacter		279028d94ac2f975fc0f3d8e5f46a292
ASV_414	H6_Gills_Waterpelag	Bacteria	Bacteroidota	Bacteroidia	Flavobacteriales	Crocinitomicaceae	Fluviicola		5fa8369ff2e04be906534152870f42cc
ASV_929	H6_Gills_Waterpelag	Bacteria	Bacteroidota	Bacteroidia	Sphingobacteriales	Sphingobacteriaceae	Pedobacter	Pedobacter_arcticus	33747f25b23b0044e3532c7c6bc2a85f
ASV_960	H6_Gills_Waterpelag	Bacteria	Proteobacteria	Gammaproteobacteria	Legionellales	Legionellaceae	Legionella	uncultured_bacterium	2229f959fa5c33bd8a4b03ca34442f4e
ASV_985	H6_Gills_Waterpelag	Bacteria	Bacteroidota	Bacteroidia	Flavobacteriales	Flavobacteriaceae	Flavobacterium		233733961dccd266b23a0334058aca31
ASV_560	H6_Gills_Waterpelag	Bacteria	Proteobacteria	Alphaproteobacteria	Rhizobiales	Rhizobiaceae			265cfc6295482b058b4cd88ee5ab888d
ASV_604	H6_Gills_Waterpelag	Bacteria	Bacteroidota	Bacteroidia	Flavobacteriales	Flavobacteriaceae	Flavobacterium		b375a9d46c722eee01718bfd0b12d5a0
ASV_605	H6_Gills_Waterpelag	Bacteria	Bacteroidota	Bacteroidia	Cytophagales	Spirosomaceae	Lacihabitans		01ee3c44c37d5869b2e2cbf4a88322ed
ASV_643	H6_Gills_Waterpelag	Bacteria	Bacteroidota	Bacteroidia	Chitinophagales	Chitinophagaceae	Rurimicrobium	uncultured_bacterium	7867357c4686e5e09795057a91d8fc29
ASV_687	H6_Gills_Waterpelag	Bacteria	Bacteroidota	Bacteroidia	Sphingobacteriales	Sphingobacteriaceae	Pedobacter	Pedobacter_insulae	ddc6852012e7e3b2db86bf278946f36e
ASV_729	H6_Gills_Waterpelag	Bacteria	Bacteroidota	Bacteroidia	Sphingobacteriales	Sphingobacteriaceae	Pedobacter		5437e91f28e946e12cd14e3070be9c5d
ASV_742	H6_Gills_Waterpelag	Bacteria	Bacteroidota	Bacteroidia	Sphingobacteriales	env.OPS_17	env.OPS_17	uncultured_bacterium	6a9bb59faac26bac1ed6a86048b4d869
ASV_757	H6_Gills_Waterpelag	Bacteria	Bacteroidota	Bacteroidia	Cytophagales	Spirosomaceae	Arcicella	Arcicella_aurantiaca	ccdf83218372e58e46c0149ceadecfe7
ASV_792	H6_Gills_Waterpelag	Bacteria	Bacteroidota	Bacteroidia	Sphingobacteriales	Sphingobacteriaceae	Pedobacter	Pedobacter_boryungensis	994aaaf6fb8a824bc4a371d0ff253f26
ASV_854	H6_Gills_Waterpelag	Bacteria	Proteobacteria	Alphaproteobacteria	Rhodobacterales	Rhodobacteraceae	Pseudorhodobacter		2cbb0b0eb94ae55f2d8e246f9c1825b9
ASV_814	H6_Gills_Waterpelag	Bacteria	Bacteroidota	Bacteroidia	Sphingobacteriales	Sphingobacteriaceae	Pedobacter		c37ae139fd85fa6e16719295d81e859d
ASV_1023	H6_Gills_Waterpelag	Bacteria	Proteobacteria	Gammaproteobacteria	Burkholderiales	Comamonadaceae	Hydrogenophaga		01607378ac7fab80fda0b01a100790a0
ASV_5	FarmC_Gills_Waterpelag	Bacteria	Proteobacteria	Alphaproteobacteria	Rhodobacterales	Rhodobacteraceae			564832783d2a5c8e7afa508ea024393a
ASV_11	FarmC_Gills_Waterpelag	Bacteria	Proteobacteria	Alphaproteobacteria	Rhodobacterales	Rhodobacteraceae	Planktomarina		ef69246de4f562e85a05adb36a3ab0a2
ASV_140	FarmC_Gills_Waterpelag	Bacteria	Bacteroidota	Bacteroidia	Flavobacteriales	Flavobacteriaceae	Ulvibacter	uncultured_Bacteroidetes	e363e10aa87e8f8c5d1daf588c164f44
ASV_15	FarmC_Gills_Waterpelag	Bacteria	Proteobacteria	Alphaproteobacteria	SAR11_clade	Clade_I	Clade_Ia		671209535f5c011f48f43a9ca8f37c5b
ASV_17	FarmC_Gills_Waterpelag	Bacteria	Proteobacteria	Alphaproteobacteria	SAR11_clade	Clade_I	Clade_Ia		2a6978848f963e76086dd6acb93b91d5
ASV_40	FarmC_Gills_Waterpelag	Bacteria	Proteobacteria	Gammaproteobacteria	SAR86_clade	SAR86_clade	SAR86_clade		df514f84db5f2e801092accbfaf25011
ASV_5	FarmC_Gills_Waterattach	Bacteria	Proteobacteria	Alphaproteobacteria	Rhodobacterales	Rhodobacteraceae			564832783d2a5c8e7afa508ea024393a
ASV_11	FarmC_Gills_Waterattach	Bacteria	Proteobacteria	Alphaproteobacteria	Rhodobacterales	Rhodobacteraceae	Planktomarina		ef69246de4f562e85a05adb36a3ab0a2
ASV_17	FarmC_Gills_Waterattach	Bacteria	Proteobacteria	Alphaproteobacteria	SAR11_clade	Clade_I	Clade_Ia		2a6978848f963e76086dd6acb93b91d5
ASV_40	FarmC_Gills_Waterattach	Bacteria	Proteobacteria	Gammaproteobacteria	SAR86_clade	SAR86_clade	SAR86_clade		df514f84db5f2e801092accbfaf25011
ASV_140	FarmC_Gills_Waterattach	Bacteria	Bacteroidota	Bacteroidia	Flavobacteriales	Flavobacteriaceae	Ulvibacter	uncultured_Bacteroidetes	e363e10aa87e8f8c5d1daf588c164f44
ASV_5	FarmE_Gills_Waterpelag	Bacteria	Proteobacteria	Alphaproteobacteria	Rhodobacterales	Rhodobacteraceae			564832783d2a5c8e7afa508ea024393a
ASV_40	FarmE_Gills_Waterpelag	Bacteria	Proteobacteria	Gammaproteobacteria	SAR86_clade	SAR86_clade	SAR86_clade		df514f84db5f2e801092accbfaf25011
ASV_564	FarmE_Gills_Waterattach	Bacteria	Bacteroidota	Bacteroidia	Flavobacteriales	Flavobacteriaceae	Dokdonia	Dokdonia_genika	0cd80a736a181cbbd9832fa677aa3f1b
ASV_40	FarmE_Gills_Waterattach	Bacteria	Proteobacteria	Gammaproteobacteria	SAR86_clade	SAR86_clade	SAR86_clade		df514f84db5f2e801092accbfaf25011
ASV_5	FarmE_Gills_Waterattach	Bacteria	Proteobacteria	Alphaproteobacteria	Rhodobacterales	Rhodobacteraceae			564832783d2a5c8e7afa508ea024393a
ASV_195	FarmE_Gills_Waterattach	Bacteria	Proteobacteria	Alphaproteobacteria	Rhodobacterales	Rhodobacteraceae	Sulfitobacter		7990ac6cfb3060e2825005ce9ba67fa7
ASV_5	FarmG_Gills_Waterattach	Bacteria	Proteobacteria	Alphaproteobacteria	Rhodobacterales	Rhodobacteraceae			564832783d2a5c8e7afa508ea024393a
ASV_7	FarmG_Gills_Waterattach	Bacteria	Proteobacteria	Alphaproteobacteria	Rhodobacterales	Rhodobacteraceae	Sulfitobacter		e4221ba12373780ff30d2ee61eaf841b
ASV_11	FarmG_Gills_Waterattach	Bacteria	Proteobacteria	Alphaproteobacteria	Rhodobacterales	Rhodobacteraceae	Planktomarina		ef69246de4f562e85a05adb36a3ab0a2
ASV_15	FarmG_Gills_Waterattach	Bacteria	Proteobacteria	Alphaproteobacteria	SAR11_clade	Clade_I	Clade_Ia		671209535f5c011f48f43a9ca8f37c5b
ASV_17	FarmG_Gills_Waterattach	Bacteria	Proteobacteria	Alphaproteobacteria	SAR11_clade	Clade_I	Clade_Ia		2a6978848f963e76086dd6acb93b91d5
ASV_24	FarmG_Gills_Waterattach	Bacteria	Proteobacteria	Gammaproteobacteria	Pseudomonadales	Pseudomonadaceae	Pseudomonas		228b7a6afd0d0e3f8c114c1c5005c283
ASV_74	FarmG_Gills_Waterattach	Bacteria	Proteobacteria	Gammaproteobacteria	Burkholderiales	Methylophilaceae	OM43_clade	uncultured_beta	6f6ca3d9a00634a33285dd85e9650bd5
ASV_119	FarmG_Gills_Waterattach	Bacteria	Bacteroidota	Bacteroidia	Flavobacteriales	Flavobacteriaceae			63a7848cbfa570b2524295b4c545805d
ASV_146	FarmG_Gills_Waterattach	Bacteria	Proteobacteria	Alphaproteobacteria	Puniceispirillales	SAR116_clade	SAR116_clade	uncultured_marine	b6f08e20ca187450f0726f59cc223aea
ASV_196	FarmG_Gills_Waterattach	Bacteria	Proteobacteria	Gammaproteobacteria	Alteromonadales	Alteromonadaceae	Glaciecola	uncultured_Cellulophaga	58f0c4fe8e6abbb4669b9161a325ca24
ASV_260	FarmG_Gills_Waterattach	Bacteria	Bacteroidota	Bacteroidia	Flavobacteriales	Flavobacteriaceae	NS3a_marine_group		1de44d8ef06e8a092723e622ae408dde
ASV_358	FarmG_Gills_Waterattach	Bacteria	Bacteroidota	Bacteroidia	Flavobacteriales	Flavobacteriaceae	Flavobacterium		34bb3a42740ac3543f6502098ccab87e
ASV_5	FarmG_Gills_Waterpelag	Bacteria	Proteobacteria	Alphaproteobacteria	Rhodobacterales	Rhodobacteraceae			564832783d2a5c8e7afa508ea024393a
ASV_7	FarmG_Gills_Waterpelag	Bacteria	Proteobacteria	Alphaproteobacteria	Rhodobacterales	Rhodobacteraceae	Sulfitobacter		e4221ba12373780ff30d2ee61eaf841b
ASV_11	FarmG_Gills_Waterpelag	Bacteria	Proteobacteria	Alphaproteobacteria	Rhodobacterales	Rhodobacteraceae	Planktomarina		ef69246de4f562e85a05adb36a3ab0a2
ASV_15	FarmG_Gills_Waterpelag	Bacteria	Proteobacteria	Alphaproteobacteria	SAR11_clade	Clade_I	Clade_Ia		671209535f5c011f48f43a9ca8f37c5b
ASV_17	FarmG_Gills_Waterpelag	Bacteria	Proteobacteria	Alphaproteobacteria	SAR11_clade	Clade_I	Clade_Ia		2a6978848f963e76086dd6acb93b91d5
ASV_119	FarmG_Gills_Waterpelag	Bacteria	Bacteroidota	Bacteroidia	Flavobacteriales	Flavobacteriaceae			63a7848cbfa570b2524295b4c545805d
ASV_146	FarmG_Gills_Waterpelag	Bacteria	Proteobacteria	Alphaproteobacteria	Puniceispirillales	SAR116_clade	SAR116_clade	uncultured_marine	b6f08e20ca187450f0726f59cc223aea
ASV_196	FarmG_Gills_Waterpelag	Bacteria	Proteobacteria	Gammaproteobacteria	Alteromonadales	Alteromonadaceae	Glaciecola	uncultured_Cellulophaga	58f0c4fe8e6abbb4669b9161a325ca24
ASV_260	FarmG_Gills_Waterpelag	Bacteria	Bacteroidota	Bacteroidia	Flavobacteriales	Flavobacteriaceae	NS3a_marine_group		1de44d8ef06e8a092723e622ae408dde
ASV_74	FarmG_Gills_Waterpelag	Bacteria	Proteobacteria	Gammaproteobacteria	Burkholderiales	Methylophilaceae	OM43_clade	uncultured_beta	6f6ca3d9a00634a33285dd85e9650bd5
ASV_5	FarmH_Gills_Waterpelag	Bacteria	Proteobacteria	Alphaproteobacteria	Rhodobacterales	Rhodobacteraceae			564832783d2a5c8e7afa508ea024393a
ASV_7	FarmH_Gills_Waterpelag	Bacteria	Proteobacteria	Alphaproteobacteria	Rhodobacterales	Rhodobacteraceae	Sulfitobacter		e4221ba12373780ff30d2ee61eaf841b
ASV_119	FarmH_Gills_Waterpelag	Bacteria	Bacteroidota	Bacteroidia	Flavobacteriales	Flavobacteriaceae			63a7848cbfa570b2524295b4c545805d
ASV_15	FarmH_Gills_Waterpelag	Bacteria	Proteobacteria	Alphaproteobacteria	SAR11_clade	Clade_I	Clade_Ia		671209535f5c011f48f43a9ca8f37c5b
ASV_17	FarmH_Gills_Waterpelag	Bacteria	Proteobacteria	Alphaproteobacteria	SAR11_clade	Clade_I	Clade_Ia		2a6978848f963e76086dd6acb93b91d5
ASV_140	FarmH_Gills_Waterpelag	Bacteria	Bacteroidota	Bacteroidia	Flavobacteriales	Flavobacteriaceae	Ulvibacter	uncultured_Bacteroidetes	e363e10aa87e8f8c5d1daf588c164f44
ASV_40	FarmH_Gills_Waterpelag	Bacteria	Proteobacteria	Gammaproteobacteria	SAR86_clade	SAR86_clade	SAR86_clade		df514f84db5f2e801092accbfaf25011
ASV_51	FarmH_Gills_Waterpelag	Bacteria	Proteobacteria	Gammaproteobacteria	Thiomicrospirales	Thioglobaceae	SUP05_cluster		23f4e7ab86092c2cf51851627cf6e0d6
ASV_281	FarmH_Gills_Waterpelag	Bacteria	Proteobacteria	Gammaproteobacteria	Cellvibrionales	Porticoccaceae	SAR92_clade		376dd0b14240298c4667bbdee37e02d5
ASV_234	FarmH_Gills_Waterpelag	Bacteria	Proteobacteria	Gammaproteobacteria	Cellvibrionales	Spongiibacteraceae	BD1-7_clade	marine_metagenome	c2f3527b4e89f3bfe9358fe351a96856
ASV_236	FarmH_Gills_Waterpelag	Bacteria	Bacteroidota	Bacteroidia	Flavobacteriales	Flavobacteriaceae	NS5_marine_group		1438e938a5480bf2c5138cbb238f9eb6
ASV_237	FarmH_Gills_Waterpelag	Bacteria	Proteobacteria	Gammaproteobacteria	Cellvibrionales	Porticoccaceae	SAR92_clade		ab5b71dfea44a3f1d67a2b13113783c3
ASV_3	FarmH_Gills_Waterattached	Bacteria	Proteobacteria	Gammaproteobacteria	Alteromonadales	Pseudoalteromonadaceae	Pseudoalteromonas		dbc78a791bc0ea2f4535c4fbee47ed7c
ASV_5	FarmH_Gills_Waterattached	Bacteria	Proteobacteria	Alphaproteobacteria	Rhodobacterales	Rhodobacteraceae			564832783d2a5c8e7afa508ea024393a
ASV_7	FarmH_Gills_Waterattached	Bacteria	Proteobacteria	Alphaproteobacteria	Rhodobacterales	Rhodobacteraceae	Sulfitobacter		e4221ba12373780ff30d2ee61eaf841b
ASV_345	FarmH_Gills_Waterattached	Bacteria	Bacteroidota	Bacteroidia	Flavobacteriales	Flavobacteriaceae	Formosa		abf3ff410597453243f0333477fe8eb3
ASV_15	FarmH_Gills_Waterattached	Bacteria	Proteobacteria	Alphaproteobacteria	SAR11_clade	Clade_I	Clade_Ia		671209535f5c011f48f43a9ca8f37c5b
ASV_17	FarmH_Gills_Waterattached	Bacteria	Proteobacteria	Alphaproteobacteria	SAR11_clade	Clade_I	Clade_Ia		2a6978848f963e76086dd6acb93b91d5
ASV_40	FarmH_Gills_Waterattached	Bacteria	Proteobacteria	Gammaproteobacteria	SAR86_clade	SAR86_clade	SAR86_clade		df514f84db5f2e801092accbfaf25011
ASV_51	FarmH_Gills_Waterattached	Bacteria	Proteobacteria	Gammaproteobacteria	Thiomicrospirales	Thioglobaceae	SUP05_cluster		23f4e7ab86092c2cf51851627cf6e0d6
ASV_237	FarmH_Gills_Waterattached	Bacteria	Proteobacteria	Gammaproteobacteria	Cellvibrionales	Porticoccaceae	SAR92_clade		ab5b71dfea44a3f1d67a2b13113783c3
ASV_140	FarmH_Gills_Waterattached	Bacteria	Bacteroidota	Bacteroidia	Flavobacteriales	Flavobacteriaceae	Ulvibacter	uncultured_Bacteroidetes	e363e10aa87e8f8c5d1daf588c164f44
ASV_119	FarmH_Gills_Waterattached	Bacteria	Bacteroidota	Bacteroidia	Flavobacteriales	Flavobacteriaceae			63a7848cbfa570b2524295b4c545805d
ASV_234	FarmH_Gills_Waterattached	Bacteria	Proteobacteria	Gammaproteobacteria	Cellvibrionales	Spongiibacteraceae	BD1-7_clade	marine_metagenome	c2f3527b4e89f3bfe9358fe351a96856

## Sheet: Sorted by ASV
ASV name	SITE_cores overlapping	Kingdom	Phylum	Class	Order	Family	Genus	ASVs
ASV_10	H3_Gill_Waterattached	Bacteria	Bacteroidota	Bacteroidia	Cytophagales	Spirosomaceae	Flectobacillus	uncultured_Flectobacillus
ASV_102	H6_Gills_Waterpelag	Bacteria	Bacteroidota	Bacteroidia	Cytophagales	Spirosomaceae	Flectobacillus	uncultured_Flectobacillus
ASV_1023	H6_Gills_Waterpelag	Bacteria	Proteobacteria	Gammaproteobacteria	Burkholderiales	Comamonadaceae	Hydrogenophaga
ASV_104	H4_Gills_Waterpelag	Bacteria	Proteobacteria	Gammaproteobacteria	Burkholderiales	Burkholderiaceae	Polynucleobacter
ASV_104	H4_Gill_Waterattached	Bacteria	Proteobacteria	Gammaproteobacteria	Burkholderiales	Burkholderiaceae	Polynucleobacter
ASV_11	FarmC_Gills_Waterpelag	Bacteria	Proteobacteria	Alphaproteobacteria	Rhodobacterales	Rhodobacteraceae	Planktomarina
ASV_11	FarmC_Gills_Waterattach	Bacteria	Proteobacteria	Alphaproteobacteria	Rhodobacterales	Rhodobacteraceae	Planktomarina
ASV_11	FarmG_Gills_Waterattach	Bacteria	Proteobacteria	Alphaproteobacteria	Rhodobacterales	Rhodobacteraceae	Planktomarina
ASV_11	FarmG_Gills_Waterpelag	Bacteria	Proteobacteria	Alphaproteobacteria	Rhodobacterales	Rhodobacteraceae	Planktomarina
ASV_110	H3_Gill_Waterattached	Bacteria	Proteobacteria	Alphaproteobacteria	Rhodobacterales	Rhodobacteraceae	Defluviimonas
ASV_111	H3_Gill_Waterattached	Bacteria	Proteobacteria	Alphaproteobacteria	Rhizobiales	Beijerinckiaceae	Bosea
ASV_111	H6_Gills_Waterattach	Bacteria	Proteobacteria	Alphaproteobacteria	Rhizobiales	Beijerinckiaceae	Bosea
ASV_111	H6_Gills_Waterpelag	Bacteria	Proteobacteria	Alphaproteobacteria	Rhizobiales	Beijerinckiaceae	Bosea
ASV_112	H4_Gills_Waterpelag	Bacteria	Planctomycetota	Phycisphaerae	Phycisphaerales	Phycisphaeraceae	CL500-3	uncultured_Crater
ASV_112	H4_Gill_Waterattached	Bacteria	Planctomycetota	Phycisphaerae	Phycisphaerales	Phycisphaeraceae	CL500-3	uncultured_Crater
ASV_115	H4_Gill_Waterattached	Bacteria	Proteobacteria	Alphaproteobacteria	Paracaedibacterales	Paracaedibacteraceae	uncultured	Dinobryon_sp.
ASV_116	H5_Gills_Waterpelag	Bacteria	Proteobacteria	Gammaproteobacteria	Burkholderiales	Methylophilaceae	Candidatus_Methylopumilus
ASV_116	H5_Gills_Waterattached	Bacteria	Proteobacteria	Gammaproteobacteria	Burkholderiales	Methylophilaceae	Candidatus_Methylopumilus
ASV_119	FarmG_Gills_Waterattach	Bacteria	Bacteroidota	Bacteroidia	Flavobacteriales	Flavobacteriaceae
ASV_119	FarmG_Gills_Waterpelag	Bacteria	Bacteroidota	Bacteroidia	Flavobacteriales	Flavobacteriaceae
ASV_119	FarmH_Gills_Waterpelag	Bacteria	Bacteroidota	Bacteroidia	Flavobacteriales	Flavobacteriaceae
ASV_119	FarmH_Gills_Waterattached	Bacteria	Bacteroidota	Bacteroidia	Flavobacteriales	Flavobacteriaceae
ASV_123	H5_Gills_Waterpelag	Bacteria	Actinobacteriota	Actinobacteria	Frankiales	Sporichthyaceae	hgcI_clade	Candidatus_Planktophila
ASV_123	H5_Gills_Waterattached	Bacteria	Actinobacteriota	Actinobacteria	Frankiales	Sporichthyaceae	hgcI_clade	Candidatus_Planktophila
ASV_126	H4_Gills_Waterpelag	Bacteria	Actinobacteriota	Actinobacteria	Frankiales	Sporichthyaceae	hgcI_clade	uncultured_actinobacterium
ASV_126	H4_Gill_Waterattached	Bacteria	Actinobacteriota	Actinobacteria	Frankiales	Sporichthyaceae	hgcI_clade	uncultured_actinobacterium
ASV_126	H5_Gills_Waterpelag	Bacteria	Actinobacteriota	Actinobacteria	Frankiales	Sporichthyaceae	hgcI_clade	uncultured_actinobacterium
ASV_126	H5_Gills_Waterattached	Bacteria	Actinobacteriota	Actinobacteria	Frankiales	Sporichthyaceae	hgcI_clade	uncultured_actinobacterium
ASV_129	H4_Gill_Waterattached	Bacteria	Proteobacteria	Gammaproteobacteria	Steroidobacterales	Steroidobacteraceae	uncultured
ASV_133	H6_Gills_Waterattach	Bacteria	Deinococcota	Deinococci	Deinococcales	Deinococcaceae	Deinococcus	Deinococcus_marmoris
ASV_133	H6_Gills_Waterpelag	Bacteria	Deinococcota	Deinococci	Deinococcales	Deinococcaceae	Deinococcus	Deinococcus_marmoris
ASV_135	H4_Gills_Waterpelag	Bacteria	Bacteroidota	Bacteroidia	Chitinophagales	Chitinophagaceae	Sediminibacterium
ASV_135	H4_Gill_Waterattached	Bacteria	Bacteroidota	Bacteroidia	Chitinophagales	Chitinophagaceae	Sediminibacterium
ASV_135	H5_Gills_Waterpelag	Bacteria	Bacteroidota	Bacteroidia	Chitinophagales	Chitinophagaceae	Sediminibacterium
ASV_135	H5_Gills_Waterattached	Bacteria	Bacteroidota	Bacteroidia	Chitinophagales	Chitinophagaceae	Sediminibacterium
ASV_1353	H6_Gills_Waterpelag	Bacteria	Proteobacteria	Gammaproteobacteria	Burkholderiales	Alcaligenaceae	Parvibium	uncultured_bacterium
ASV_14	H4_Gills_Waterpelag	Bacteria	Proteobacteria	Gammaproteobacteria	Burkholderiales
ASV_14	H4_Gill_Waterattached	Bacteria	Proteobacteria	Gammaproteobacteria	Burkholderiales
ASV_14	H5_Gills_Waterpelag	Bacteria	Proteobacteria	Gammaproteobacteria	Burkholderiales
ASV_14	H5_Gills_Waterattached	Bacteria	Proteobacteria	Gammaproteobacteria	Burkholderiales
ASV_140	FarmC_Gills_Waterpelag	Bacteria	Bacteroidota	Bacteroidia	Flavobacteriales	Flavobacteriaceae	Ulvibacter	uncultured_Bacteroidetes
ASV_140	FarmC_Gills_Waterattach	Bacteria	Bacteroidota	Bacteroidia	Flavobacteriales	Flavobacteriaceae	Ulvibacter	uncultured_Bacteroidetes
ASV_140	FarmH_Gills_Waterpelag	Bacteria	Bacteroidota	Bacteroidia	Flavobacteriales	Flavobacteriaceae	Ulvibacter	uncultured_Bacteroidetes
ASV_140	FarmH_Gills_Waterattached	Bacteria	Bacteroidota	Bacteroidia	Flavobacteriales	Flavobacteriaceae	Ulvibacter	uncultured_Bacteroidetes
ASV_146	FarmG_Gills_Waterattach	Bacteria	Proteobacteria	Alphaproteobacteria	Puniceispirillales	SAR116_clade	SAR116_clade	uncultured_marine
ASV_146	FarmG_Gills_Waterpelag	Bacteria	Proteobacteria	Alphaproteobacteria	Puniceispirillales	SAR116_clade	SAR116_clade	uncultured_marine
ASV_149	H3_Gill_Waterattached	Bacteria	Proteobacteria	Gammaproteobacteria	Burkholderiales	Comamonadaceae	Rhodoferax
ASV_15	FarmC_Gills_Waterpelag	Bacteria	Proteobacteria	Alphaproteobacteria	SAR11_clade	Clade_I	Clade_Ia
ASV_15	FarmG_Gills_Waterattach	Bacteria	Proteobacteria	Alphaproteobacteria	SAR11_clade	Clade_I	Clade_Ia
ASV_15	FarmG_Gills_Waterpelag	Bacteria	Proteobacteria	Alphaproteobacteria	SAR11_clade	Clade_I	Clade_Ia
ASV_15	FarmH_Gills_Waterpelag	Bacteria	Proteobacteria	Alphaproteobacteria	SAR11_clade	Clade_I	Clade_Ia
ASV_15	FarmH_Gills_Waterattached	Bacteria	Proteobacteria	Alphaproteobacteria	SAR11_clade	Clade_I	Clade_Ia
ASV_152	H3_Gill_Waterattached	Bacteria	Proteobacteria	Alphaproteobacteria	Rhodobacterales	Rhodobacteraceae
ASV_153	H3_Gill_Waterattached	Bacteria	Proteobacteria	Gammaproteobacteria	Burkholderiales	Comamonadaceae	uncultured
ASV_156	H4_Gills_Waterpelag	Bacteria	Proteobacteria	Gammaproteobacteria	Burkholderiales	Burkholderiaceae	Polynucleobacter
ASV_156	H4_Gill_Waterattached	Bacteria	Proteobacteria	Gammaproteobacteria	Burkholderiales	Burkholderiaceae	Polynucleobacter
ASV_158	H5_Gills_Waterpelag	Bacteria	Proteobacteria	Gammaproteobacteria	Burkholderiales	Comamonadaceae	Limnohabitans
ASV_158	H5_Gills_Waterattached	Bacteria	Proteobacteria	Gammaproteobacteria	Burkholderiales	Comamonadaceae	Limnohabitans
ASV_165	H5_Gills_Waterpelag	Bacteria	Actinobacteriota	Actinobacteria	Frankiales	Sporichthyaceae	hgcI_clade
ASV_165	H5_Gills_Waterattached	Bacteria	Actinobacteriota	Actinobacteria	Frankiales	Sporichthyaceae	hgcI_clade
ASV_166	H3_Gill_Waterattached	Bacteria	Proteobacteria	Gammaproteobacteria	Burkholderiales	Comamonadaceae
ASV_17	FarmC_Gills_Waterpelag	Bacteria	Proteobacteria	Alphaproteobacteria	SAR11_clade	Clade_I	Clade_Ia
ASV_17	FarmC_Gills_Waterattach	Bacteria	Proteobacteria	Alphaproteobacteria	SAR11_clade	Clade_I	Clade_Ia
ASV_17	FarmG_Gills_Waterattach	Bacteria	Proteobacteria	Alphaproteobacteria	SAR11_clade	Clade_I	Clade_Ia
ASV_17	FarmG_Gills_Waterpelag	Bacteria	Proteobacteria	Alphaproteobacteria	SAR11_clade	Clade_I	Clade_Ia
ASV_17	FarmH_Gills_Waterpelag	Bacteria	Proteobacteria	Alphaproteobacteria	SAR11_clade	Clade_I	Clade_Ia
ASV_17	FarmH_Gills_Waterattached	Bacteria	Proteobacteria	Alphaproteobacteria	SAR11_clade	Clade_I	Clade_Ia
ASV_173	H6_Gills_Waterpelag	Bacteria	Bacteroidota	Bacteroidia	Flavobacteriales	Flavobacteriaceae	Flavobacterium	Flavobacterium_crassostreae
ASV_178	H3_Gill_Waterattached	Bacteria	Bacteroidota	Bacteroidia	Cytophagales	Spirosomaceae	Arcicella
ASV_181	H6_Gills_Waterpelag	Bacteria	Bacteroidota	Bacteroidia	Flavobacteriales	Flavobacteriaceae	Flavobacterium	Flavobacterium_crassostreae
ASV_183	H4_Gills_Waterpelag	Bacteria	Actinobacteriota	Actinobacteria	Frankiales	Sporichthyaceae	hgcI_clade	actinobacterium_SCGC
ASV_183	H4_Gill_Waterattached	Bacteria	Actinobacteriota	Actinobacteria	Frankiales	Sporichthyaceae	hgcI_clade	actinobacterium_SCGC
ASV_185	H3_Gill_Waterattached	Bacteria	Proteobacteria	Gammaproteobacteria	Burkholderiales	Comamonadaceae	Rhodoferax
ASV_188	H4_Gill_Waterattached	Bacteria	Proteobacteria	Alphaproteobacteria	Acetobacterales	Acetobacteraceae	Acetobacteraceae	uncultured_bacterium
ASV_192	H3_Gill_Waterattached	Bacteria	Proteobacteria	Alphaproteobacteria	Rhizobiales	Rhizobiales_Incertae_Sedis	uncultured	uncultured_Alphaproteobacteria
ASV_193	H3_Gill_Waterattached	Bacteria	Proteobacteria	Gammaproteobacteria	Burkholderiales	Comamonadaceae	Rhodoferax
ASV_193	H6_Gills_Waterattach	Bacteria	Proteobacteria	Gammaproteobacteria	Burkholderiales	Comamonadaceae	Rhodoferax
ASV_193	H6_Gills_Waterpelag	Bacteria	Proteobacteria	Gammaproteobacteria	Burkholderiales	Comamonadaceae	Rhodoferax
ASV_195	FarmE_Gills_Waterattach	Bacteria	Proteobacteria	Alphaproteobacteria	Rhodobacterales	Rhodobacteraceae	Sulfitobacter
ASV_196	FarmG_Gills_Waterattach	Bacteria	Proteobacteria	Gammaproteobacteria	Alteromonadales	Alteromonadaceae	Glaciecola	uncultured_Cellulophaga
ASV_196	FarmG_Gills_Waterpelag	Bacteria	Proteobacteria	Gammaproteobacteria	Alteromonadales	Alteromonadaceae	Glaciecola	uncultured_Cellulophaga
ASV_197	H3_Gill_Waterattached	Bacteria	Proteobacteria	Gammaproteobacteria	Burkholderiales	Comamonadaceae
ASV_198	H3_Gill_Waterattached	Bacteria	Proteobacteria	Gammaproteobacteria	Burkholderiales	Comamonadaceae	Rhodoferax
ASV_202	H3_Gill_Waterattached	Bacteria	Proteobacteria	Alphaproteobacteria	Sphingomonadales	Sphingomonadaceae	Novosphingobium
ASV_21	H3_Gill_Waterattached	Bacteria	Proteobacteria	Gammaproteobacteria	Burkholderiales	Comamonadaceae
ASV_211	H6_Gills_Waterpelag	Bacteria	Bacteroidota	Bacteroidia	Cytophagales	Spirosomaceae	Spirosoma
ASV_212	H3_Gill_Waterattached	Bacteria	Proteobacteria	Gammaproteobacteria	Burkholderiales	Methylophilaceae	Methylotenera
ASV_215	H6_Gills_Waterattach	Bacteria	Proteobacteria	Alphaproteobacteria	Rhizobiales	Rhizobiales_Incertae_Sedis	Phreatobacter
ASV_215	H6_Gills_Waterpelag	Bacteria	Proteobacteria	Alphaproteobacteria	Rhizobiales	Rhizobiales_Incertae_Sedis	Phreatobacter
ASV_218	H3_Gill_Waterattached	Bacteria	Bacteroidota	Bacteroidia	Cytophagales	Spirosomaceae	Flectobacillus	uncultured_Flectobacillus
ASV_221	H6_Gills_Waterpelag	Bacteria	Proteobacteria	Gammaproteobacteria	Burkholderiales	Neisseriaceae	uncultured	Neisseriaceae_bacterium
ASV_222	H4_Gills_Waterpelag	Bacteria	Proteobacteria	Gammaproteobacteria	Burkholderiales	Burkholderiaceae	Polynucleobacter	uncultured_Polynucleobacter
ASV_222	H4_Gill_Waterattached	Bacteria	Proteobacteria	Gammaproteobacteria	Burkholderiales	Burkholderiaceae	Polynucleobacter	uncultured_Polynucleobacter
ASV_225	H3_Gill_Waterattached	Bacteria	Proteobacteria	Alphaproteobacteria	Sphingomonadales	Sphingomonadaceae	Novosphingobium
ASV_227	H6_Gills_Waterattach	Bacteria	Proteobacteria	Alphaproteobacteria	Rhodobacterales	Rhodobacteraceae
ASV_227	H6_Gills_Waterpelag	Bacteria	Proteobacteria	Alphaproteobacteria	Rhodobacterales	Rhodobacteraceae
ASV_233	H5_Gills_Waterpelag	Bacteria	Proteobacteria	Gammaproteobacteria	Burkholderiales	Comamonadaceae	Limnohabitans
ASV_233	H5_Gills_Waterattached	Bacteria	Proteobacteria	Gammaproteobacteria	Burkholderiales	Comamonadaceae	Limnohabitans
ASV_234	FarmH_Gills_Waterpelag	Bacteria	Proteobacteria	Gammaproteobacteria	Cellvibrionales	Spongiibacteraceae	BD1-7_clade	marine_metagenome
ASV_234	FarmH_Gills_Waterattached	Bacteria	Proteobacteria	Gammaproteobacteria	Cellvibrionales	Spongiibacteraceae	BD1-7_clade	marine_metagenome
ASV_236	FarmH_Gills_Waterpelag	Bacteria	Bacteroidota	Bacteroidia	Flavobacteriales	Flavobacteriaceae	NS5_marine_group
ASV_237	FarmH_Gills_Waterpelag	Bacteria	Proteobacteria	Gammaproteobacteria	Cellvibrionales	Porticoccaceae	SAR92_clade
ASV_237	FarmH_Gills_Waterattached	Bacteria	Proteobacteria	Gammaproteobacteria	Cellvibrionales	Porticoccaceae	SAR92_clade
ASV_24	FarmG_Gills_Waterattach	Bacteria	Proteobacteria	Gammaproteobacteria	Pseudomonadales	Pseudomonadaceae	Pseudomonas
ASV_243	H3_Gill_Waterattached	Bacteria	Proteobacteria	Gammaproteobacteria	Burkholderiales	Comamonadaceae	Polaromonas	uncultured_beta
ASV_246	H3_Gill_Waterattached	Bacteria	Bacteroidota	Bacteroidia	Sphingobacteriales	Sphingobacteriaceae	Pedobacter
ASV_247	H5_Gills_Waterpelag	Bacteria	Proteobacteria	Gammaproteobacteria	Burkholderiales	Comamonadaceae
ASV_247	H5_Gills_Waterattached	Bacteria	Proteobacteria	Gammaproteobacteria	Burkholderiales	Comamonadaceae
ASV_248	H4_Gills_Waterpelag	Bacteria	Proteobacteria	Gammaproteobacteria	Oceanospirillales	Pseudohongiellaceae	BIyi10
ASV_248	H4_Gill_Waterattached	Bacteria	Proteobacteria	Gammaproteobacteria	Oceanospirillales	Pseudohongiellaceae	BIyi10
ASV_251	H3_Gill_Waterattached	Bacteria	Bacteroidota	Bacteroidia	Flavobacteriales	Flavobacteriaceae	Flavobacterium
ASV_252	H4_Gills_Waterpelag	Bacteria	Proteobacteria	Alphaproteobacteria	Rhizobiales	Beijerinckiaceae
ASV_252	H4_Gill_Waterattached	Bacteria	Proteobacteria	Alphaproteobacteria	Rhizobiales	Beijerinckiaceae
ASV_253	H5_Gills_Waterpelag	Bacteria	Actinobacteriota	Actinobacteria	Frankiales	Sporichthyaceae	hgcI_clade	uncultured_actinobacterium
ASV_253	H5_Gills_Waterattached	Bacteria	Actinobacteriota	Actinobacteria	Frankiales	Sporichthyaceae	hgcI_clade	uncultured_actinobacterium
ASV_26	H4_Gills_Waterpelag	Bacteria	Actinobacteriota	Actinobacteria	Frankiales	Sporichthyaceae	hgcI_clade	Candidatus_Planktophila
ASV_26	H4_Gill_Waterattached	Bacteria	Actinobacteriota	Actinobacteria	Frankiales	Sporichthyaceae	hgcI_clade	Candidatus_Planktophila
ASV_26	H5_Gills_Waterpelag	Bacteria	Actinobacteriota	Actinobacteria	Frankiales	Sporichthyaceae	hgcI_clade	Candidatus_Planktophila
ASV_26	H5_Gills_Waterattached	Bacteria	Actinobacteriota	Actinobacteria	Frankiales	Sporichthyaceae	hgcI_clade	Candidatus_Planktophila
ASV_260	FarmG_Gills_Waterattach	Bacteria	Bacteroidota	Bacteroidia	Flavobacteriales	Flavobacteriaceae	NS3a_marine_group
ASV_260	FarmG_Gills_Waterpelag	Bacteria	Bacteroidota	Bacteroidia	Flavobacteriales	Flavobacteriaceae	NS3a_marine_group
ASV_263	H3_Gill_Waterattached	Bacteria	Proteobacteria	Gammaproteobacteria	Burkholderiales	Comamonadaceae	Polaromonas
ASV_264	H4_Gill_Waterattached	Bacteria	Patescibacteria	Saccharimonadia	Saccharimonadales	Saccharimonadales	Saccharimonadales
ASV_266	H3_Gill_Waterattached	Bacteria	Proteobacteria	Gammaproteobacteria	Xanthomonadales	Xanthomonadaceae	Thermomonas
ASV_267	H3_Gill_Waterattached	Bacteria	Bacteroidota	Bacteroidia	Flavobacteriales	Flavobacteriaceae
ASV_27	H4_Gills_Waterpelag	Bacteria	Proteobacteria	Alphaproteobacteria	SAR11_clade	Clade_III	Clade_III	Candidatus_Fonsibacter
ASV_27	H4_Gill_Waterattached	Bacteria	Proteobacteria	Alphaproteobacteria	SAR11_clade	Clade_III	Clade_III	Candidatus_Fonsibacter
ASV_27	H5_Gills_Waterpelag	Bacteria	Proteobacteria	Alphaproteobacteria	SAR11_clade	Clade_III	Clade_III	Candidatus_Fonsibacter
ASV_27	H5_Gills_Waterattached	Bacteria	Proteobacteria	Alphaproteobacteria	SAR11_clade	Clade_III	Clade_III	Candidatus_Fonsibacter
ASV_277	H4_Gills_Waterpelag	Bacteria	Proteobacteria	Alphaproteobacteria	Reyranellales	Reyranellaceae	Reyranella
ASV_277	H4_Gill_Waterattached	Bacteria	Proteobacteria	Alphaproteobacteria	Reyranellales	Reyranellaceae	Reyranella
ASV_28	H4_Gills_Waterpelag	Bacteria	Fibrobacterota	Fibrobacteria	Fibrobacterales	Fibrobacteraceae	uncultured	uncultured_bacterium
ASV_28	H4_Gill_Waterattached	Bacteria	Fibrobacterota	Fibrobacteria	Fibrobacterales	Fibrobacteraceae	uncultured	uncultured_bacterium
ASV_281	FarmH_Gills_Waterpelag	Bacteria	Proteobacteria	Gammaproteobacteria	Cellvibrionales	Porticoccaceae	SAR92_clade
ASV_285	H6_Gills_Waterpelag	Bacteria	Bacteroidota	Bacteroidia	Flavobacteriales	Flavobacteriaceae	Flavobacterium	Flavobacterium_crassostreae
ASV_286	H4_Gills_Waterpelag	Bacteria	Proteobacteria	Gammaproteobacteria	Burkholderiales	TRA3-20	TRA3-20	metagenome
ASV_286	H4_Gill_Waterattached	Bacteria	Proteobacteria	Gammaproteobacteria	Burkholderiales	TRA3-20	TRA3-20	metagenome
ASV_288	H4_Gills_Waterpelag	Bacteria	Actinobacteriota	Actinobacteria	Frankiales	Sporichthyaceae
ASV_29	H4_Gills_Waterpelag	Bacteria	Proteobacteria	Gammaproteobacteria	Burkholderiales	Burkholderiaceae	Polynucleobacter
ASV_29	H4_Gill_Waterattached	Bacteria	Proteobacteria	Gammaproteobacteria	Burkholderiales	Burkholderiaceae	Polynucleobacter
ASV_29	H5_Gills_Waterpelag	Bacteria	Proteobacteria	Gammaproteobacteria	Burkholderiales	Burkholderiaceae	Polynucleobacter
ASV_29	H5_Gills_Waterattached	Bacteria	Proteobacteria	Gammaproteobacteria	Burkholderiales	Burkholderiaceae	Polynucleobacter
ASV_29	H6_Gills_Waterattach	Bacteria	Proteobacteria	Gammaproteobacteria	Burkholderiales	Burkholderiaceae	Polynucleobacter
ASV_29	H6_Gills_Waterpelag	Bacteria	Proteobacteria	Gammaproteobacteria	Burkholderiales	Burkholderiaceae	Polynucleobacter
ASV_3	FarmH_Gills_Waterattached	Bacteria	Proteobacteria	Gammaproteobacteria	Alteromonadales	Pseudoalteromonadaceae	Pseudoalteromonas
ASV_300	H3_Gill_Waterattached	Bacteria	Proteobacteria	Gammaproteobacteria	Burkholderiales	Comamonadaceae	Polaromonas
ASV_303	H6_Gills_Waterpelag	Bacteria	Proteobacteria	Gammaproteobacteria	Burkholderiales	Comamonadaceae
ASV_304	H6_Gills_Waterpelag	Bacteria	Bacteroidota	Bacteroidia	Flavobacteriales	Flavobacteriaceae	Flavobacterium	Flavobacterium_crassostreae
ASV_310	H5_Gills_Waterpelag	Bacteria	Actinobacteriota	Actinobacteria	Frankiales	Sporichthyaceae	hgcI_clade	Candidatus_Planktophila
ASV_310	H5_Gills_Waterattached	Bacteria	Actinobacteriota	Actinobacteria	Frankiales	Sporichthyaceae	hgcI_clade	Candidatus_Planktophila
ASV_313	H4_Gills_Waterpelag	Bacteria	Proteobacteria	Gammaproteobacteria	Burkholderiales	Burkholderiaceae	Polynucleobacter
ASV_313	H4_Gill_Waterattached	Bacteria	Proteobacteria	Gammaproteobacteria	Burkholderiales	Burkholderiaceae	Polynucleobacter
ASV_314	H3_Gill_Waterattached	Bacteria	Proteobacteria	Gammaproteobacteria	Burkholderiales	Comamonadaceae	Polaromonas
ASV_316	H6_Gills_Waterattach	Bacteria	Proteobacteria	Alphaproteobacteria	Rhizobiales
ASV_316	H6_Gills_Waterpelag	Bacteria	Proteobacteria	Alphaproteobacteria	Rhizobiales
ASV_323	H5_Gills_Waterpelag	Bacteria	Proteobacteria	Alphaproteobacteria	Rhizobiales	Beijerinckiaceae	alphaI_cluster
ASV_323	H5_Gills_Waterattached	Bacteria	Proteobacteria	Alphaproteobacteria	Rhizobiales	Beijerinckiaceae	alphaI_cluster
ASV_325	H6_Gills_Waterpelag	Bacteria	Bacteroidota	Bacteroidia	Flavobacteriales	Flavobacteriaceae	Flavobacterium	Flavobacterium_crassostreae
ASV_334	H6_Gills_Waterpelag	Bacteria	Bacteroidota	Bacteroidia	Flavobacteriales	Crocinitomicaceae	Fluviicola
ASV_336	H3_Gill_Waterattached	Bacteria	Proteobacteria	Alphaproteobacteria	Rhizobiales	Rhizobiaceae
ASV_34	H4_Gills_Waterpelag	Bacteria	Proteobacteria	Gammaproteobacteria	Burkholderiales	Comamonadaceae	Limnohabitans
ASV_34	H4_Gill_Waterattached	Bacteria	Proteobacteria	Gammaproteobacteria	Burkholderiales	Comamonadaceae	Limnohabitans
ASV_34	H5_Gills_Waterpelag	Bacteria	Proteobacteria	Gammaproteobacteria	Burkholderiales	Comamonadaceae	Limnohabitans
ASV_34	H5_Gills_Waterattached	Bacteria	Proteobacteria	Gammaproteobacteria	Burkholderiales	Comamonadaceae	Limnohabitans
ASV_342	H4_Gills_Waterpelag	Bacteria	Actinobacteriota	Actinobacteria	Frankiales	Sporichthyaceae
ASV_342	H4_Gill_Waterattached	Bacteria	Actinobacteriota	Actinobacteria	Frankiales	Sporichthyaceae
ASV_345	FarmH_Gills_Waterattached	Bacteria	Bacteroidota	Bacteroidia	Flavobacteriales	Flavobacteriaceae	Formosa
ASV_355	H5_Gills_Waterpelag	Bacteria	Bacteroidota	Bacteroidia	Cytophagales	Spirosomaceae	Pseudarcicella
ASV_355	H5_Gills_Waterattached	Bacteria	Bacteroidota	Bacteroidia	Cytophagales	Spirosomaceae	Pseudarcicella
ASV_356	H6_Gills_Waterpelag	Bacteria	Bacteroidota	Bacteroidia	Sphingobacteriales	Sphingobacteriaceae	Pedobacter	Pedobacter_alpinus
ASV_358	FarmG_Gills_Waterattach	Bacteria	Bacteroidota	Bacteroidia	Flavobacteriales	Flavobacteriaceae	Flavobacterium
ASV_361	H6_Gills_Waterpelag	Bacteria	Bacteroidota	Bacteroidia	Flavobacteriales	Flavobacteriaceae	Flavobacterium
ASV_369	H5_Gills_Waterpelag	Bacteria	Actinobacteriota	Actinobacteria	Frankiales	Sporichthyaceae	Sporichthyaceae
ASV_369	H5_Gills_Waterattached	Bacteria	Actinobacteriota	Actinobacteria	Frankiales	Sporichthyaceae	Sporichthyaceae
ASV_379	H4_Gills_Waterpelag	Bacteria	Proteobacteria	Gammaproteobacteria	Burkholderiales	Comamonadaceae	Limnohabitans
ASV_379	H4_Gill_Waterattached	Bacteria	Proteobacteria	Gammaproteobacteria	Burkholderiales	Comamonadaceae	Limnohabitans
ASV_380	H4_Gill_Waterattached	Bacteria	Proteobacteria	Gammaproteobacteria	Burkholderiales	Comamonadaceae	Limnohabitans
ASV_384	H5_Gills_Waterpelag	Bacteria	Actinobacteriota	Actinobacteria	Frankiales	Sporichthyaceae	hgcI_clade
ASV_384	H5_Gills_Waterattached	Bacteria	Actinobacteriota	Actinobacteria	Frankiales	Sporichthyaceae	hgcI_clade
ASV_395	H6_Gills_Waterpelag	Bacteria	Proteobacteria	Alphaproteobacteria	Rhodobacterales	Rhodobacteraceae	Pseudorhodobacter
ASV_40	FarmC_Gills_Waterpelag	Bacteria	Proteobacteria	Gammaproteobacteria	SAR86_clade	SAR86_clade	SAR86_clade
ASV_40	FarmC_Gills_Waterattach	Bacteria	Proteobacteria	Gammaproteobacteria	SAR86_clade	SAR86_clade	SAR86_clade
ASV_40	FarmE_Gills_Waterpelag	Bacteria	Proteobacteria	Gammaproteobacteria	SAR86_clade	SAR86_clade	SAR86_clade
ASV_40	FarmE_Gills_Waterattach	Bacteria	Proteobacteria	Gammaproteobacteria	SAR86_clade	SAR86_clade	SAR86_clade
ASV_40	FarmH_Gills_Waterpelag	Bacteria	Proteobacteria	Gammaproteobacteria	SAR86_clade	SAR86_clade	SAR86_clade
ASV_40	FarmH_Gills_Waterattached	Bacteria	Proteobacteria	Gammaproteobacteria	SAR86_clade	SAR86_clade	SAR86_clade
ASV_402	H4_Gills_Waterpelag	Bacteria	Planctomycetota	Planctomycetes	Gemmatales	Gemmataceae	uncultured
ASV_402	H4_Gill_Waterattached	Bacteria	Planctomycetota	Planctomycetes	Gemmatales	Gemmataceae	uncultured
ASV_406	H3_Gill_Waterattached	Bacteria	Proteobacteria	Gammaproteobacteria	Burkholderiales	Comamonadaceae	Rhodoferax
ASV_414	H6_Gills_Waterpelag	Bacteria	Bacteroidota	Bacteroidia	Flavobacteriales	Crocinitomicaceae	Fluviicola
ASV_417	H4_Gill_Waterattached	Bacteria	Planctomycetota	Planctomycetes	Gemmatales	Gemmataceae	uncultured
ASV_42	H4_Gills_Waterpelag	Bacteria	Actinobacteriota	Actinobacteria	Frankiales	Sporichthyaceae	hgcI_clade
ASV_42	H4_Gill_Waterattached	Bacteria	Actinobacteriota	Actinobacteria	Frankiales	Sporichthyaceae	hgcI_clade
ASV_43	H3_Gill_Waterattached	Bacteria	Bacteroidota	Bacteroidia	Cytophagales	Spirosomaceae	Arcicella	Arcicella_aurantiaca
ASV_440	H6_Gills_Waterattach	Bacteria	Proteobacteria	Gammaproteobacteria	Burkholderiales	Comamonadaceae
ASV_445	H4_Gill_Waterattached	Bacteria	Actinobacteriota	Actinobacteria	Frankiales	Sporichthyaceae	Candidatus_Planktophila
ASV_452	H4_Gill_Waterattached	Bacteria	Patescibacteria	Saccharimonadia	Saccharimonadales
ASV_459	H6_Gills_Waterattach	Bacteria	Proteobacteria	Gammaproteobacteria	Burkholderiales	Methylophilaceae	Methylotenera	Methylotenera_versatilis
ASV_459	H6_Gills_Waterpelag	Bacteria	Proteobacteria	Gammaproteobacteria	Burkholderiales	Methylophilaceae	Methylotenera	Methylotenera_versatilis
ASV_470	H5_Gills_Waterpelag	Bacteria	Bacteroidota	Bacteroidia	Chitinophagales	Chitinophagaceae
ASV_470	H5_Gills_Waterattached	Bacteria	Bacteroidota	Bacteroidia	Chitinophagales	Chitinophagaceae
ASV_491	H5_Gills_Waterpelag	Bacteria	Actinobacteriota	Actinobacteria	Frankiales	Sporichthyaceae	hgcI_clade
ASV_491	H5_Gills_Waterattached	Bacteria	Actinobacteriota	Actinobacteria	Frankiales	Sporichthyaceae	hgcI_clade
ASV_498	H6_Gills_Waterpelag	Bacteria	Proteobacteria	Alphaproteobacteria	Rhodobacterales	Rhodobacteraceae	Pseudorhodobacter
ASV_5	FarmC_Gills_Waterpelag	Bacteria	Proteobacteria	Alphaproteobacteria	Rhodobacterales	Rhodobacteraceae
ASV_5	FarmC_Gills_Waterattach	Bacteria	Proteobacteria	Alphaproteobacteria	Rhodobacterales	Rhodobacteraceae
ASV_5	FarmE_Gills_Waterpelag	Bacteria	Proteobacteria	Alphaproteobacteria	Rhodobacterales	Rhodobacteraceae
ASV_5	FarmE_Gills_Waterattach	Bacteria	Proteobacteria	Alphaproteobacteria	Rhodobacterales	Rhodobacteraceae
ASV_5	FarmG_Gills_Waterattach	Bacteria	Proteobacteria	Alphaproteobacteria	Rhodobacterales	Rhodobacteraceae
ASV_5	FarmG_Gills_Waterpelag	Bacteria	Proteobacteria	Alphaproteobacteria	Rhodobacterales	Rhodobacteraceae
ASV_5	FarmH_Gills_Waterpelag	Bacteria	Proteobacteria	Alphaproteobacteria	Rhodobacterales	Rhodobacteraceae
ASV_5	FarmH_Gills_Waterattached	Bacteria	Proteobacteria	Alphaproteobacteria	Rhodobacterales	Rhodobacteraceae
ASV_502	H3_Gill_Waterattached	Bacteria	Bacteroidota	Bacteroidia	Chitinophagales	Chitinophagaceae	uncultured
ASV_51	FarmH_Gills_Waterpelag	Bacteria	Proteobacteria	Gammaproteobacteria	Thiomicrospirales	Thioglobaceae	SUP05_cluster
ASV_51	FarmH_Gills_Waterattached	Bacteria	Proteobacteria	Gammaproteobacteria	Thiomicrospirales	Thioglobaceae	SUP05_cluster
ASV_52	H5_Gills_Waterpelag	Bacteria	Proteobacteria	Gammaproteobacteria	Burkholderiales	Burkholderiaceae	Polynucleobacter
ASV_52	H5_Gills_Waterattached	Bacteria	Proteobacteria	Gammaproteobacteria	Burkholderiales	Burkholderiaceae	Polynucleobacter
ASV_521	H6_Gills_Waterpelag	Bacteria	Bacteroidota	Bacteroidia	Sphingobacteriales	env.OPS_17	env.OPS_17
ASV_524	H6_Gills_Waterpelag	Bacteria	Bacteroidota	Bacteroidia	Cytophagales	Spirosomaceae	Spirosoma
ASV_53	H3_Gill_Waterattached	Bacteria	Proteobacteria	Alphaproteobacteria	Rhodobacterales	Rhodobacteraceae	Pseudorhodobacter
ASV_55	H4_Gills_Waterpelag	Bacteria	Actinobacteriota	Actinobacteria	Frankiales	Sporichthyaceae	hgcI_clade	actinobacterium_SCGC
ASV_55	H4_Gill_Waterattached	Bacteria	Actinobacteriota	Actinobacteria	Frankiales	Sporichthyaceae	hgcI_clade	actinobacterium_SCGC
ASV_560	H6_Gills_Waterattach	Bacteria	Proteobacteria	Alphaproteobacteria	Rhizobiales	Rhizobiaceae
ASV_560	H6_Gills_Waterpelag	Bacteria	Proteobacteria	Alphaproteobacteria	Rhizobiales	Rhizobiaceae
ASV_564	FarmE_Gills_Waterattach	Bacteria	Bacteroidota	Bacteroidia	Flavobacteriales	Flavobacteriaceae	Dokdonia	Dokdonia_genika
ASV_58	H6_Gills_Waterattach	Bacteria	Bacteroidota	Bacteroidia	Flavobacteriales	Flavobacteriaceae	Flavobacterium	Flavobacterium_crassostreae
ASV_58	H6_Gills_Waterpelag	Bacteria	Bacteroidota	Bacteroidia	Flavobacteriales	Flavobacteriaceae	Flavobacterium	Flavobacterium_crassostreae
ASV_589	H4_Gill_Waterattached	Bacteria	Actinobacteriota	Actinobacteria	Frankiales	Sporichthyaceae	hgcI_clade	actinobacterium_SCGC
ASV_604	H6_Gills_Waterpelag	Bacteria	Bacteroidota	Bacteroidia	Flavobacteriales	Flavobacteriaceae	Flavobacterium
ASV_605	H6_Gills_Waterpelag	Bacteria	Bacteroidota	Bacteroidia	Cytophagales	Spirosomaceae	Lacihabitans
ASV_64	H4_Gills_Waterpelag	Bacteria	Proteobacteria	Gammaproteobacteria	Burkholderiales	Methylophilaceae	Candidatus_Methylopumilus
ASV_64	H4_Gill_Waterattached	Bacteria	Proteobacteria	Gammaproteobacteria	Burkholderiales	Methylophilaceae	Candidatus_Methylopumilus
ASV_64	H5_Gills_Waterpelag	Bacteria	Proteobacteria	Gammaproteobacteria	Burkholderiales	Methylophilaceae	Candidatus_Methylopumilus
ASV_64	H5_Gills_Waterattached	Bacteria	Proteobacteria	Gammaproteobacteria	Burkholderiales	Methylophilaceae	Candidatus_Methylopumilus
ASV_643	H6_Gills_Waterpelag	Bacteria	Bacteroidota	Bacteroidia	Chitinophagales	Chitinophagaceae	Rurimicrobium	uncultured_bacterium
ASV_687	H6_Gills_Waterpelag	Bacteria	Bacteroidota	Bacteroidia	Sphingobacteriales	Sphingobacteriaceae	Pedobacter	Pedobacter_insulae
ASV_694	H3_Gill_Waterattached	Bacteria	Bacteroidota	Bacteroidia	Sphingobacteriales	Sphingobacteriaceae	Pedobacter
ASV_7	FarmG_Gills_Waterattach	Bacteria	Proteobacteria	Alphaproteobacteria	Rhodobacterales	Rhodobacteraceae	Sulfitobacter
ASV_7	FarmG_Gills_Waterpelag	Bacteria	Proteobacteria	Alphaproteobacteria	Rhodobacterales	Rhodobacteraceae	Sulfitobacter
ASV_7	FarmH_Gills_Waterpelag	Bacteria	Proteobacteria	Alphaproteobacteria	Rhodobacterales	Rhodobacteraceae	Sulfitobacter
ASV_7	FarmH_Gills_Waterattached	Bacteria	Proteobacteria	Alphaproteobacteria	Rhodobacterales	Rhodobacteraceae	Sulfitobacter
ASV_717	H4_Gill_Waterattached	Bacteria	Acidobacteriota	Acidobacteriae	Solibacterales	Solibacteraceae	Candidatus_Solibacter
ASV_729	H6_Gills_Waterpelag	Bacteria	Bacteroidota	Bacteroidia	Sphingobacteriales	Sphingobacteriaceae	Pedobacter
ASV_74	FarmG_Gills_Waterattach	Bacteria	Proteobacteria	Gammaproteobacteria	Burkholderiales	Methylophilaceae	OM43_clade	uncultured_beta
ASV_74	FarmG_Gills_Waterpelag	Bacteria	Proteobacteria	Gammaproteobacteria	Burkholderiales	Methylophilaceae	OM43_clade	uncultured_beta
ASV_742	H6_Gills_Waterpelag	Bacteria	Bacteroidota	Bacteroidia	Sphingobacteriales	env.OPS_17	env.OPS_17	uncultured_bacterium
ASV_75	H3_Gill_Waterattached	Bacteria	Bacteroidota	Bacteroidia	Flavobacteriales	Flavobacteriaceae	Flavobacterium
ASV_757	H6_Gills_Waterpelag	Bacteria	Bacteroidota	Bacteroidia	Cytophagales	Spirosomaceae	Arcicella	Arcicella_aurantiaca
ASV_792	H6_Gills_Waterpelag	Bacteria	Bacteroidota	Bacteroidia	Sphingobacteriales	Sphingobacteriaceae	Pedobacter	Pedobacter_boryungensis
ASV_80	H5_Gills_Waterpelag	Bacteria	Proteobacteria	Gammaproteobacteria	Burkholderiales	Comamonadaceae
ASV_80	H5_Gills_Waterattached	Bacteria	Proteobacteria	Gammaproteobacteria	Burkholderiales	Comamonadaceae
ASV_814	H6_Gills_Waterpelag	Bacteria	Bacteroidota	Bacteroidia	Sphingobacteriales	Sphingobacteriaceae	Pedobacter
ASV_854	H6_Gills_Waterpelag	Bacteria	Proteobacteria	Alphaproteobacteria	Rhodobacterales	Rhodobacteraceae	Pseudorhodobacter
ASV_883	H4_Gill_Waterattached	Bacteria	Actinobacteriota	Actinobacteria	Frankiales	Sporichthyaceae	hgcI_clade	uncultured_actinobacterium
ASV_90	H4_Gills_Waterpelag	Bacteria	Proteobacteria	Gammaproteobacteria	Burkholderiales	Comamonadaceae	Rhodoferax
ASV_90	H4_Gill_Waterattached	Bacteria	Proteobacteria	Gammaproteobacteria	Burkholderiales	Comamonadaceae	Rhodoferax
ASV_92	H3_Gill_Waterattached	Bacteria	Proteobacteria	Alphaproteobacteria	Sphingomonadales	Sphingomonadaceae
ASV_929	H6_Gills_Waterpelag	Bacteria	Bacteroidota	Bacteroidia	Sphingobacteriales	Sphingobacteriaceae	Pedobacter	Pedobacter_arcticus
ASV_960	H6_Gills_Waterpelag	Bacteria	Proteobacteria	Gammaproteobacteria	Legionellales	Legionellaceae	Legionella	uncultured_bacterium
ASV_97	H3_Gill_Waterattached	Bacteria	Proteobacteria	Gammaproteobacteria	Burkholderiales	Comamonadaceae	Rhodoferax
ASV_98	H3_Gill_Waterattached	Bacteria	Proteobacteria	Alphaproteobacteria	Rhodobacterales	Rhodobacteraceae	Pseudorhodobacter
ASV_985	H6_Gills_Waterpelag	Bacteria	Bacteroidota	Bacteroidia	Flavobacteriales	Flavobacteriaceae	Flavobacterium
ASV_99	H3_Gill_Waterattached	Bacteria	Proteobacteria	Gammaproteobacteria	Burkholderiales	Oxalobacteraceae	Undibacterium	beta_proteobacterium
ASV_993	H4_Gill_Waterattached	Bacteria	Patescibacteria	Saccharimonadia	Saccharimonadales
